# Supplementary material for: Atmospheric CO2 effect on stable carbon isotope composition of terrestrial fossil archives
Source: Nat Commun. 2018 Jan 17;9:252. doi: 10.1038/s41467-017-02691-x (PMC5772509; doi:10.1038/s41467-017-02691-x)
Supplement: Supplementary file 4 — Supplementary Data 1 [file 41467_2017_2691_MOESM4_ESM.xlsx]

## Sheet: Ice core splines + model output
Atmospheric CO2 effect on stable carbon isotope composition of terrestrial fossil archives
Vincent J. Hare a,b, Emma Loftus a,c, Amy Jeffrey a and Christopher Bronk Ramsey a
a Research Laboratory for Archaeology and the History of Art, University of Oxford, South Parks Road, Oxford OX13QY, UK
b Department of Earth and Environmental Sciences, University of Rochester, Rochester, New York 14627, USA
c Merton College, University of Oxford, Merton Street, Oxford OX1 4JDY, UK
SUPPORTING DATASET - ICE CORE DATA
Note: Please cite original references, and contact original authors when using this data
Column A: Gas age
Column B: Monte Carlo average spline, δ13CO2 (per mil)
Column C: 1σ uncertainties for δ13CO2 spline (per mil)
Column D: Monte Carlo average spline, pCO2 (ppmv)
Column E: 1σ uncertainties for pCO spline (ppmv)
Column F: δ13Cp calculated from ice core records and SJ-2012 model (see Methods and SI Appendix for details)
Column G: 1σ propogated uncertainties for SJ-2012 δ13Cp
Column H: δ13Cp calculated from ice core records and Farquhar-1982 model (see SI Appendix for details)
Column I: δ13Cp for gymnosperms calculated from ice core records and Voelker-2016g model (see Methods and SI Appendix for details)
Column J: δ13Cp for angiosperms calculated from ice core records and Voelker-2016g model (see Methods and SI Appendix for details)
References
Ahn, J., Brook, E.J. (2014a). Siple Dome ice reveals two modes of millennial CO2 change during the last ice age. Nature Communications 5:3723 doi: 10.1038/ncomms4723.
Bereiter, B. Lüthi, D., Siegrist, M., Schüpbach, S., Stocker, T. F., Fischer, H. (2012). Mode change of millennial CO2 variability during the last glacial cycle associated with a bipolar marine carbon seesaw, Proceedings of the National Academy of Sciences, 109(25), 9755-9760, doi: 10.1073/pnas.1204069109
Eggleston, S., Schmitt, J., Bereiter, B., Schneider, R., Fischer, H. (2016). Evolution of the stable carbon isotope composition of atmospheric CO2 over the last glacial cycle. Paleoceanography, 31, 434-452, doi:10.1002/2015PA002874
Elsig, J., Schmitt, J., Leuenberger, D., Schneider, R., Eyer, M., Leuenberger, M., Joos, F., Fischer, H., Stocker, T. F. (2009). Stable isotope constraints on Holocene carbon cycle changes from an Antarctic ice core. Nature, 61, 507-510, doi: 10.1038/nature08393
Leuenberger, M, Siegenthaler, U., Langway, C. C. (1992). Carbon isotope composition of atmospheric CO2 during the last ice age from an Antarctic ice core. Nature, 357, 488-490
Lourantou, A., Lavrič, J. V., Köhler, P., Barnola, J.-M., Paillard, D., Michel, E., Raynaud, D., Chappellaz, J. (2010a) Constraint of the CO2 rise by new atmospheric carbon isotopic measurements during the last deglaciation. Global Biogeochemical Cycles, 24, GB2015, doi:10.1038/nature06949
Lourantou, A., Chappellaz, J., Barnola, J.-M., Masson-Delmotte, V., Raynaud, D. (2010b) Changes in atmospheric CO2 and its carbon isotopic ratio during the penultimate deglaciation. Quaternary Science Reviews, 29, 1983-1992, doi:10.1016/j.quascirev.2010.05.002
Lüthi, D., Bereiter, B., Stauffer, B., Winkler, R., Schwander, J., Kindler, P., Leuenberger, M., Kipfstuhl, S., Capron, E., Landais, A., Fischer, H., Stocker, T. F. (2010). CO2 and O2/N2 variations in and just below the the bubble-clathrate transformation zone of Antarctic ice cores. Earth and Planetary Science Letters 297, 226-233,
Schmitt, J., Schneider, R., Elsig, J., Leuenberger, D., Lourantou, A., Chappellaz, J. A., Köhler, P., Joos, F., Stocker, T. F., Leuenberger, M., Fischer, H. (2012). Carbon isotope constraints on the deglacial CO2 rise from ice cores. Science, 336(6082), 711-714, doi:10.1126/science.1217161
Schneider, R., Schmitt, J., Köhler, P., Joos, F., Fischer, H. (2013). A reconstruction of atmospheric carbon dioxide and its stable carbon isotopic composition from the penultimate glacial maximum to the glacial inception. Climate of the Past, 9, 2507-2523, doi:10.5194/cp-9-2507-2013
Siegenthaler, U., Monnin, E., Kawamura, K., Spahni, R., Schwander, J., Stauffer B., Stocker, T. F., Barnola, J.-M., Fischer, H. (2005). Supporting evidence from the EPICA Dronning Maud Land ice core for atmospheric CO2 changes during the past millennium. Tellus 57B, 51-57(7), doi: 10.1111/j.1600-0889.2005.00131.x.
Rubino, M., Etheridge, D. M., Trudinger, C. M., Allison, C. E., Battle, M. O., Langenfelds, R. L., Steele, L. P., Curran, M., Bender, M., White, J. W. C., Jenk, T. M., Blunier, T., Francey, R. J. (2013a). A revised 1000 year atmospheric δ13C-CO2 record from Law Dome and South Pole, Antarctica. Journal of Geophysical Research, 118, 8482-8499.
Ahn, J., Brook, E. J., Christo, B. (2014b). Response of atmospheric CO2 to the abrupt cooling event 8200 years ago. Geophysical Research Letters 41, 604-609.
Bereiter, B., Eggleston S., Schmitt, J., Nehrbass-Ahles, C., Stocker, T. F., Fischer, H., Kipfstuhl, S., Chappellaz, J. (2015). Revisino of the EPICA Dome C CO2 record from 800 to 600 kyr before present. Geophysical Research Letters, 42, 542-549
Monnin, E., Indermühle, A., Dällenbach, A., Flückiger, J., Stauffer, B., Stocker, T. F., Raynaud, D., Barnola, J.-M. (2001). Atmospheric CO2 concentrations over the last glacial termination. Science, 291, 112-114
Monnin, E., Steig, E. J., Siegenthaler, U., Kawamura, K., Schwander, J., Stauffer, B., Stocker, T. F., Morse, D. L., Barnola, J.-M., Bellier, B., Raynaud, D., Fischer, H. (2004). Evidence for substantial accumulation rate variability in Antarctica during the Holocene, through synchronization of CO2 in the Taylor Dome, Dome C and DML ice cores. Earth and Planetary Science Letters 224, 45-54.
Schmitt, J., Schneider, R., Fischer, H. (2011). A sublimation technique for high-precision measurements of δ13CO2 and mixing ratios of CO2 and N2O from air trapped in ice cores. Atmospheric Measurement Techniques, 4, 1445-1461
AGE (kyr)	δ13C VPDB (per mil)	1σ	pCO2 (ppmv)	1σ	SJ-2012	1σ	Farquhar-1982	Voelker-2016g (gymnosperms)	Voelker-2016a (angiosperms)
-0.051	-8.10559	0.00555937	361.938	0.0466766	-28.6991	1.61501	-26.786	-27.727	-30.6226
-0.04672	-7.99698	0.00446755	356.7	0.040756	-28.5232	1.615	-26.677	-27.5706	-30.4749
-0.04244	-7.88779	0.00363285	351.48	0.0392182	-28.3462	1.615	-26.568	-27.4144	-30.3274
-0.03816	-7.77783	0.00313982	346.431	0.0423036	-28.169	1.615	-26.458	-27.2587	-30.1802
-0.03388	-7.6671	0.00312343	341.37	0.0488605	-27.9893	1.615	-26.347	-27.102	-30.0318
-0.0296	-7.55697	0.00380444	336.493	0.0568385	-27.8117	1.615	-26.237	-26.9478	-29.8858
-0.02532	-7.45022	0.00524383	331.872	0.0645474	-27.6394	1.61501	-26.13	-26.7991	-29.7448
-0.02104	-7.34971	0.00722465	327.584	0.0711173	-27.4776	1.61501	-26.03	-26.6603	-29.6131
-0.01676	-7.25804	0.00930501	323.787	0.0766198	-27.33	1.61502	-25.938	-26.5339	-29.4931
-0.01248	-7.17822	0.0106985	320.359	0.0823626	-27.1989	1.61504	-25.858	-26.4229	-29.3878
-0.0082	-7.11329	0.0108669	317.413	0.0891145	-27.0893	1.61504	-25.793	-26.3313	-29.3011
-0.00392	-7.06273	0.0105308	314.923	0.097071	-27.001	1.61504	-25.743	-26.2588	-29.2327
0.00036	-7.02394	0.0100971	312.822	0.105663	-26.9294	1.61503	-25.704	-26.2008	-29.1782
0.00464	-6.99391	0.00941872	311.059	0.11328	-26.8717	1.61503	-25.674	-26.1548	-29.1352
0.00892	-6.96982	0.00826028	309.456	0.118982	-26.8222	1.61502	-25.65	-26.1163	-29.0994
0.0132	-6.94973	0.00731107	307.966	0.122947	-26.7783	1.61502	-25.63	-26.0828	-29.0684
0.01748	-6.93226	0.00753723	306.534	0.126194	-26.7372	1.61502	-25.612	-26.0519	-29.0398
0.02176	-6.91634	0.00894847	305.127	0.129182	-26.6983	1.61503	-25.596	-26.0232	-29.0134
0.02604	-6.90075	0.0106636	303.758	0.131587	-26.6609	1.61504	-25.581	-25.9958	-28.9883
0.03032	-6.88378	0.0119247	302.351	0.132641	-26.6208	1.61504	-25.564	-25.9661	-28.9609
0.0346	-6.86452	0.0124704	300.937	0.132151	-26.5784	1.61504	-25.545	-25.9343	-28.9315
0.03888	-6.84296	0.0124691	299.522	0.130296	-26.5329	1.61504	-25.523	-25.8995	-28.8991
0.04316	-6.8199	0.0118622	298.117	0.12721	-26.4864	1.61504	-25.5	-25.8638	-28.8657
0.04744	-6.79714	0.0109346	296.763	0.123841	-26.4407	1.61504	-25.477	-25.8285	-28.8327
0.05172	-6.7769	0.0104224	295.409	0.120699	-26.3978	1.61503	-25.457	-25.7963	-28.8027
0.056	-6.76014	0.0107823	294.099	0.118025	-26.3584	1.61504	-25.44	-25.7674	-28.7761
0.06028	-6.74611	0.0118284	292.844	0.116011	-26.3228	1.61504	-25.426	-25.7421	-28.7528
0.06456	-6.7341	0.0129218	291.658	0.114871	-26.2903	1.61505	-25.414	-25.7194	-28.7321
0.06884	-6.72368	0.0132663	290.58	0.114504	-26.2615	1.61505	-25.404	-25.6996	-28.7141
0.07312	-6.71445	0.0127372	289.565	0.114712	-26.2337	1.61505	-25.394	-25.6804	-28.6966
0.0774	-6.70586	0.0118129	288.638	0.115034	-26.2094	1.61504	-25.386	-25.664	-28.6818
0.08168	-6.69724	0.0108707	287.799	0.114921	-26.1856	1.61504	-25.377	-25.6475	-28.6666
0.08596	-6.6879	0.01012	287.047	0.114404	-26.1633	1.61503	-25.368	-25.6317	-28.652
0.09024	-6.67796	0.00981815	286.391	0.114003	-26.1417	1.61503	-25.358	-25.6157	-28.6372
0.09452	-6.66807	0.0102968	285.792	0.114131	-26.1211	1.61503	-25.348	-25.6003	-28.6228
0.0988	-6.65864	0.0117361	285.255	0.114695	-26.1025	1.61504	-25.339	-25.5864	-28.6098
0.10308	-6.64974	0.0140074	284.771	0.115697	-26.0849	1.61506	-25.33	-25.5731	-28.5972
0.10736	-6.64131	0.0169977	284.335	0.117075	-26.0682	1.61509	-25.321	-25.5601	-28.585
0.11164	-6.63279	0.0210067	283.951	0.118713	-26.0534	1.61513	-25.313	-25.5487	-28.5742
0.11592	-6.62356	0.0260855	283.589	0.120837	-26.0379	1.6152	-25.304	-25.5364	-28.5625
0.1202	-6.61314	0.0320215	283.244	0.123455	-26.0209	1.61531	-25.293	-25.5223	-28.549
0.12448	-6.6015	0.0386258	282.908	0.126636	-26.0039	1.61545	-25.282	-25.5082	-28.5355
0.12876	-6.58885	0.045628	282.572	0.130359	-25.985	1.61563	-25.269	-25.4922	-28.52
0.13304	-6.5754	0.0526368	282.241	0.134355	-25.9652	1.61584	-25.255	-25.4752	-28.5036
0.13732	-6.56137	0.059188	281.892	0.138508	-25.9451	1.61604	-25.241	-25.458	-28.487
0.1416	-6.54697	0.0647825	281.531	0.14231	-25.9247	1.61626	-25.227	-25.4408	-28.4703
0.14588	-6.5324	0.068911	281.156	0.145307	-25.9031	1.61642	-25.212	-25.4224	-28.4526
0.15016	-6.51789	0.0710731	280.769	0.14698	-25.8822	1.6165	-25.198	-25.4049	-28.4357
0.15444	-6.50363	0.070876	280.38	0.146828	-25.8613	1.6165	-25.184	-25.3874	-28.4188
0.15872	-6.48976	0.0685427	279.974	0.144704	-25.84	1.61642	-25.17	-25.3697	-28.4018
0.163	-6.47639	0.064587	279.572	0.141284	-25.8189	1.61626	-25.156	-25.352	-28.3849
0.16728	-6.46363	0.0595482	279.186	0.137444	-25.7999	1.61607	-25.144	-25.3366	-28.37
0.17156	-6.45158	0.0539802	278.828	0.133977	-25.7815	1.61587	-25.132	-25.3213	-28.3554
0.17584	-6.44035	0.0484369	278.514	0.131459	-25.7638	1.61569	-25.12	-25.3065	-28.3411
0.18012	-6.43005	0.0434398	278.229	0.130007	-25.7487	1.61555	-25.11	-25.2939	-28.329
0.1844	-6.42078	0.0394183	277.983	0.129874	-25.7353	1.61545	-25.101	-25.2827	-28.3182
0.18868	-6.41265	0.0366348	277.776	0.131137	-25.7236	1.61541	-25.093	-25.2728	-28.3086
0.19296	-6.406	0.0351561	277.606	0.133811	-25.7135	1.61537	-25.086	-25.2643	-28.3004
0.19724	-6.40141	0.0348808	277.471	0.137715	-25.7061	1.61537	-25.081	-25.258	-28.2944
0.20152	-6.39941	0.0355655	277.361	0.142843	-25.702	1.61539	-25.079	-25.2551	-28.2916
0.2058	-6.3997	0.0369649	277.275	0.148851	-25.7014	1.61541	-25.08	-25.2553	-28.2919
0.21008	-6.40167	0.0388334	277.206	0.155321	-25.7021	1.61546	-25.082	-25.2567	-28.2934
0.21436	-6.40469	0.0408637	277.151	0.161801	-25.704	1.6155	-25.085	-25.2592	-28.296
0.21864	-6.40814	0.0426865	277.104	0.167725	-25.706	1.61555	-25.088	-25.2617	-28.2987
0.22292	-6.41141	0.0438988	277.059	0.172924	-25.7081	1.61558	-25.091	-25.2643	-28.3013
0.2272	-6.41386	0.0441006	277.013	0.176763	-25.7102	1.61558	-25.094	-25.2669	-28.304
0.23148	-6.41506	0.0430579	276.966	0.178879	-25.7103	1.61555	-25.095	-25.2675	-28.3047
0.23576	-6.41512	0.041044	276.914	0.179501	-25.7093	1.6155	-25.095	-25.267	-28.3043
0.24004	-6.41429	0.0385262	276.861	0.179044	-25.7074	1.61546	-25.094	-25.2655	-28.3029
0.24432	-6.41283	0.0360391	276.803	0.177848	-25.7053	1.61539	-25.093	-25.264	-28.3015
0.2486	-6.41098	0.034115	276.74	0.176206	-25.7021	1.61535	-25.091	-25.2614	-28.299
0.25288	-6.40901	0.0331539	276.674	0.1743	-25.6989	1.61533	-25.089	-25.2588	-28.2965
0.25716	-6.40715	0.0332661	276.603	0.172198	-25.6956	1.61533	-25.087	-25.2562	-28.294
0.26144	-6.40557	0.0342291	276.53	0.169907	-25.6933	1.61535	-25.086	-25.2545	-28.2924
0.26572	-6.40427	0.0357046	276.452	0.167286	-25.6898	1.61539	-25.084	-25.2518	-28.2899
0.27	-6.40326	0.0374143	276.373	0.16457	-25.6874	1.61541	-25.083	-25.2501	-28.2883
0.27428	-6.40251	0.0391584	276.293	0.161953	-25.6859	1.61546	-25.083	-25.2494	-28.2877
0.27856	-6.40202	0.0408043	276.213	0.159591	-25.6834	1.6155	-25.082	-25.2477	-28.2861
0.28284	-6.40177	0.0422697	276.137	0.157639	-25.6819	1.61553	-25.082	-25.247	-28.2855
0.28712	-6.40175	0.0435077	276.063	0.156038	-25.6805	1.61558	-25.082	-25.2463	-28.285
0.2914	-6.40196	0.044496	275.995	0.154777	-25.6792	1.61558	-25.082	-25.2457	-28.2845
0.29568	-6.40238	0.0452303	275.932	0.1537	-25.6781	1.61561	-25.082	-25.2451	-28.284
0.29996	-6.40301	0.0457187	275.878	0.152572	-25.678	1.61563	-25.083	-25.2456	-28.2846
0.30424	-6.40382	0.0459797	275.834	0.151166	-25.6782	1.61563	-25.084	-25.2462	-28.2853
0.30852	-6.40482	0.0460394	275.804	0.149194	-25.6786	1.61563	-25.085	-25.247	-28.2861
0.3128	-6.40599	0.0459312	275.795	0.146538	-25.6794	1.61563	-25.086	-25.2479	-28.287
0.31708	-6.40731	0.0456943	275.815	0.143436	-25.6807	1.61563	-25.087	-25.2491	-28.2882
0.32136	-6.40879	0.0453735	275.873	0.140445	-25.6838	1.6156	-25.089	-25.2516	-28.2906
0.32564	-6.4104	0.0450184	275.972	0.138176	-25.6867	1.6156	-25.09	-25.2535	-28.2923
0.32992	-6.41215	0.0446827	276.123	0.136937	-25.6915	1.6156	-25.092	-25.2569	-28.2954
0.3342	-6.41401	0.0444223	276.327	0.137093	-25.6973	1.61558	-25.094	-25.2607	-28.2989
0.33848	-6.41597	0.0442942	276.588	0.138808	-25.7042	1.61558	-25.096	-25.2651	-28.3029
0.34276	-6.41803	0.0443528	276.908	0.142085	-25.7122	1.61558	-25.098	-25.27	-28.3072
0.34704	-6.42018	0.0446478	277.276	0.1466	-25.721	1.61561	-25.1	-25.2753	-28.3119
0.35132	-6.4224	0.0452198	277.699	0.152214	-25.7309	1.61561	-25.102	-25.2811	-28.3171
0.3556	-6.42469	0.0460985	278.155	0.158419	-25.7424	1.61563	-25.105	-25.2882	-28.3234
0.35988	-6.42702	0.0472998	278.629	0.164807	-25.7532	1.61566	-25.107	-25.2945	-28.3289
0.36416	-6.42941	0.0488262	279.107	0.171121	-25.7641	1.61572	-25.109	-25.3008	-28.3345
0.36844	-6.43182	0.0506672	279.57	0.177309	-25.7757	1.61578	-25.112	-25.308	-28.3409
0.37272	-6.43425	0.0528017	280.031	0.183849	-25.7862	1.61584	-25.114	-25.3142	-28.3463
0.377	-6.4367	0.0552007	280.472	0.190676	-25.7973	1.6159	-25.117	-25.3212	-28.3525
0.6	-6.37	0.09	281.17	0.13	-25.7445	1.61741	-25.05	-25.2605	-28.2907
0.7	-6.39	0.07	281.143	0.13	-25.7636	1.61646	-25.07	-25.2803	-28.3105
0.8	-6.4	0.06	281.053	0.13	-25.7718	1.61607	-25.08	-25.2894	-28.3198
0.9	-6.41	0.06	280.891	0.13	-25.7786	1.61607	-25.09	-25.298	-28.3286
1	-6.42	0.05	280.666	0.13	-25.7842	1.61575	-25.1	-25.3059	-28.337
1.1	-6.43	0.05	280.397	0.13	-25.7891	1.61575	-25.11	-25.3135	-28.345
1.2	-6.43	0.05	280.102	0.13	-25.7836	1.61575	-25.11	-25.3108	-28.3428
1.3	-6.43	0.05	279.796	0.13	-25.7779	1.61575	-25.11	-25.3081	-28.3405
1.4	-6.43	0.05	279.49	0.13	-25.7722	1.61575	-25.11	-25.3053	-28.3383
1.5	-6.43	0.05	279.189	0.13	-25.7666	1.61575	-25.11	-25.3026	-28.3361
1.6	-6.42	0.04	278.892	0.13	-25.7513	1.61548	-25.1	-25.2899	-28.3239
1.7	-6.42	0.04	278.596	0.13	-25.7458	1.61548	-25.1	-25.2872	-28.3217
1.8	-6.41	0.04	278.298	0.13	-25.7304	1.61548	-25.09	-25.2745	-28.3095
1.9	-6.41	0.04	278.002	0.13	-25.7249	1.61548	-25.09	-25.2719	-28.3073
2	-6.4	0.04	277.707	0.13	-25.7095	1.61548	-25.08	-25.2592	-28.2951
2.1	-6.4	0.04	277.417	0.13	-25.7041	1.61548	-25.08	-25.2566	-28.293
2.2	-6.39	0.04	277.133	0.13	-25.6889	1.61548	-25.07	-25.244	-28.2809
2.3	-6.38	0.04	276.856	0.13	-25.6739	1.61548	-25.06	-25.2315	-28.2688
2.4	-6.38	0.04	276.586	0.13	-25.6688	1.61548	-25.06	-25.229	-28.2669
2.5	-6.37	0.04	276.322	0.13	-25.654	1.61548	-25.05	-25.2167	-28.2549
2.6	-6.37	0.04	276.063	0.13	-25.6492	1.61548	-25.05	-25.2143	-28.253
2.7	-6.37	0.04	275.809	0.13	-25.6444	1.61548	-25.05	-25.212	-28.2511
2.8	-6.36	0.04	275.559	0.13	-25.6298	1.61548	-25.04	-25.1998	-28.2393
2.9	-6.36	0.04	275.31	0.13	-25.6251	1.61548	-25.04	-25.1975	-28.2374
3	-6.35	0.04	275.062	0.12	-25.6106	1.61548	-25.03	-25.1853	-28.2256
3.1	-6.35	0.04	274.815	0.12	-25.6059	1.61548	-25.03	-25.183	-28.2238
3.2	-6.35	0.04	274.569	0.12	-25.6012	1.61548	-25.03	-25.1808	-28.222
3.3	-6.34	0.04	274.321	0.12	-25.5867	1.61548	-25.02	-25.1686	-28.2101
3.4	-6.34	0.04	274.072	0.12	-25.5819	1.61548	-25.02	-25.1663	-28.2083
3.5	-6.34	0.04	273.819	0.12	-25.5771	1.61548	-25.02	-25.164	-28.2064
3.6	-6.34	0.04	273.563	0.12	-25.5722	1.61548	-25.02	-25.1617	-28.2045
3.7	-6.34	0.04	273.301	0.12	-25.5672	1.61548	-25.02	-25.1593	-28.2026
3.8	-6.34	0.04	273.034	0.12	-25.5621	1.61548	-25.02	-25.1569	-28.2006
3.9	-6.33	0.04	272.759	0.12	-25.547	1.61548	-25.01	-25.1444	-28.1886
4	-6.33	0.04	272.475	0.11	-25.5415	1.61548	-25.01	-25.1419	-28.1865
4.1	-6.33	0.04	272.179	0.11	-25.5359	1.61548	-25.01	-25.1392	-28.1843
4.2	-6.33	0.04	271.872	0.11	-25.5299	1.61548	-25.01	-25.1364	-28.1821
4.3	-6.33	0.04	271.553	0.11	-25.5238	1.61548	-25.01	-25.1335	-28.1797
4.4	-6.33	0.03	271.219	0.11	-25.5173	1.61527	-25.01	-25.1305	-28.1773
4.5	-6.33	0.03	270.872	0.11	-25.5106	1.61527	-25.01	-25.1274	-28.1747
4.6	-6.33	0.03	270.509	0.11	-25.5036	1.61527	-25.01	-25.1241	-28.172
4.7	-6.33	0.03	270.132	0.11	-25.4963	1.61527	-25.01	-25.1207	-28.1692
4.8	-6.33	0.03	269.74	0.11	-25.4886	1.61527	-25.01	-25.1171	-28.1663
4.9	-6.33	0.03	269.333	0.11	-25.4807	1.61527	-25.01	-25.1134	-28.1633
5	-6.33	0.03	268.912	0.11	-25.4725	1.61527	-25.01	-25.1096	-28.1602
5.1	-6.33	0.03	268.48	0.11	-25.464	1.61527	-25.01	-25.1057	-28.157
5.2	-6.33	0.03	268.039	0.100543	-25.4554	1.61527	-25.01	-25.1017	-28.1538
5.3	-6.33	0.03	267.591	0.103679	-25.4466	1.61527	-25.01	-25.0977	-28.1505
5.4	-6.33	0.03	267.14	0.10625	-25.4377	1.61527	-25.01	-25.0936	-28.1472
5.5	-6.33	0.03	266.691	0.108091	-25.4288	1.61527	-25.01	-25.0896	-28.1438
5.6	-6.33	0.03	266.244	0.10909	-25.42	1.61527	-25.01	-25.0855	-28.1405
5.7	-6.33	0.03	265.804	0.109169	-25.4113	1.61527	-25.01	-25.0815	-28.1373
5.8	-6.33	0.03	265.374	0.10839	-25.4027	1.61527	-25.01	-25.0776	-28.1341
5.9	-6.33	0.04	264.957	0.10681	-25.3944	1.61548	-25.01	-25.0739	-28.1311
6	-6.33	0.04	264.557	0.10447	-25.3864	1.61548	-25.01	-25.0703	-28.1281
6.1	-6.33	0.03	264.179	0.101494	-25.3789	1.61527	-25.01	-25.0668	-28.1253
6.2	-6.33	0.03	263.825	0.0980724	-25.3718	1.61527	-25.01	-25.0636	-28.1227
6.3	-6.33	0.03	263.499	0.0943815	-25.3653	1.61527	-25.01	-25.0607	-28.1203
6.4	-6.33	0.03	263.206	0.0905697	-25.3594	1.61527	-25.01	-25.058	-28.1181
6.5	-6.33	0.03	262.949	0.0867502	-25.3542	1.61527	-25.01	-25.0557	-28.1162
6.6	-6.33	0.03	262.731	0.0829997	-25.3498	1.61527	-25.01	-25.0537	-28.1146
6.7	-6.33	0.03	262.553	0.0793358	-25.3462	1.61527	-25.01	-25.0521	-28.1133
6.8	-6.33	0.03	262.417	0.0757	-25.3435	1.61527	-25.01	-25.0509	-28.1123
6.9	-6.33	0.03	262.322	0.0719951	-25.3416	1.61527	-25.01	-25.05	-28.1116
7	-6.33	0.03	262.267	0.0681153	-25.3405	1.61527	-25.01	-25.0495	-28.1112
7.1	-6.33	0.03	262.252	0.063993	-25.3402	1.61527	-25.01	-25.0494	-28.1111
7.2	-6.34	0.03	262.271	0.0596769	-25.3504	1.61527	-25.02	-25.0596	-28.1212
7.3	-6.34	0.03	262.319	0.0552504	-25.3513	1.61527	-25.02	-25.06	-28.1216
7.4	-6.34	0.03	262.391	0.0508422	-25.3528	1.61527	-25.02	-25.0607	-28.1221
7.5	-6.34	0.03	262.483	0.0466356	-25.3546	1.61527	-25.02	-25.0615	-28.1228
7.6	-6.34	0.03	262.593	0.0428187	-25.3569	1.61527	-25.02	-25.0625	-28.1236
7.7	-6.35	0.03	262.719	0.0396163	-25.3692	1.61527	-25.03	-25.0736	-28.1345
7.8	-6.35	0.03	262.858	0.0372211	-25.372	1.61527	-25.03	-25.0749	-28.1356
7.9	-6.36	0.03	263.007	0.0356621	-25.3848	1.61527	-25.04	-25.0862	-28.1467
8	-6.36	0.03	263.161	0.0348295	-25.3879	1.61527	-25.04	-25.0876	-28.1478
8.1	-6.37	0.03	263.314	0.0345552	-25.4008	1.61527	-25.05	-25.099	-28.1589
8.2	-6.37	0.03	263.461	0.0347367	-25.4037	1.61527	-25.05	-25.1003	-28.16
8.3	-6.38	0.03	263.6	0.0352667	-25.4163	1.61527	-25.06	-25.1116	-28.171
8.4	-6.39	0.03	263.73	0.0360652	-25.4287	1.61527	-25.07	-25.1228	-28.182
8.5	-6.39	0.03	263.847	0.0371917	-25.4311	1.61527	-25.07	-25.1238	-28.1829
8.6	-6.4	0.03	263.943	0.0388177	-25.4428	1.61527	-25.08	-25.1347	-28.1936
8.7	-6.41	0.03	264.013	0.041096	-25.454	1.61527	-25.09	-25.1453	-28.2041
8.8	-6.42	0.03	264.058	0.0441034	-25.4647	1.61527	-25.1	-25.1557	-28.2144
8.9	-6.43	0.04	264.085	0.0478387	-25.4751	1.61548	-25.11	-25.166	-28.2246
9	-6.43	0.04	264.105	0.0521691	-25.4755	1.61548	-25.11	-25.1662	-28.2248
9.1	-6.44	0.04	264.129	0.0568318	-25.4858	1.61548	-25.12	-25.1764	-28.2349
9.2	-6.45	0.04	264.164	0.0615096	-25.4963	1.61548	-25.13	-25.1867	-28.2452
9.3	-6.46	0.04	264.217	0.0658876	-25.5072	1.61548	-25.14	-25.1972	-28.2556
9.4	-6.47	0.04	264.289	0.0696806	-25.5184	1.61548	-25.15	-25.2078	-28.2661
9.5	-6.48	0.04	264.383	0.0727046	-25.5301	1.61548	-25.16	-25.2187	-28.2768
9.6	-6.49	0.03	264.498	0.0748557	-25.5422	1.61527	-25.17	-25.2297	-28.2877
9.7	-6.5	0.03	264.629	0.076269	-25.5546	1.61527	-25.18	-25.2409	-28.2986
9.8	-6.51	0.03	264.769	0.0772269	-25.5672	1.61527	-25.19	-25.2522	-28.3097
9.9	-6.52	0.03	264.909	0.0780156	-25.5798	1.61527	-25.2	-25.2634	-28.3207
10	-6.53	0.03	265.042	0.0788864	-25.5923	1.61527	-25.21	-25.2746	-28.3317
10.1	-6.54	0.03	265.158	0.0800283	-25.6044	1.61527	-25.22	-25.2857	-28.3425
10.2	-6.55	0.03	265.25	0.0815858	-25.616	1.61527	-25.23	-25.2965	-28.3532
10.3	-6.56	0.03	265.306	0.0835844	-25.627	1.61527	-25.24	-25.307	-28.3636
10.4	-6.57	0.03	265.315	0.0858911	-25.6369	1.61527	-25.25	-25.3171	-28.3737
10.5	-6.57	0.03	265.264	0.0882673	-25.6359	1.61527	-25.25	-25.3166	-28.3733
10.6	-6.58	0.03	265.14	0.0904074	-25.6433	1.61527	-25.26	-25.3255	-28.3824
10.7	-6.59	0.03	264.933	0.0919719	-25.649	1.61527	-25.27	-25.3337	-28.3909
10.8	-6.59	0.03	264.631	0.0926346	-25.6429	1.61527	-25.27	-25.3309	-28.3886
10.9	-6.6	0.03	264.224	0.0921958	-25.6446	1.61527	-25.28	-25.3372	-28.3956
11	-6.61	0.03	263.707	0.0909178	-25.6441	1.61527	-25.29	-25.3426	-28.4018
11.1	-6.61	0.03	263.074	0.0892153	-25.6314	1.61527	-25.29	-25.3368	-28.3972
11.2	-6.61	0.03	262.324	0.0874481	-25.6163	1.61527	-25.29	-25.3301	-28.3916
11.3	-6.62	0.04	261.454	0.0858577	-25.6085	1.61548	-25.3	-25.3322	-28.3952
11.4	-6.62	0.03	260.467	0.0845954	-25.5884	1.61527	-25.3	-25.3233	-28.3879
11.5	-6.63	0.03	259.37	0.0837556	-25.5758	1.61527	-25.31	-25.3233	-28.3898
11.6	-6.65	0.03	258.169	0.0833677	-25.5708	1.61527	-25.33	-25.3325	-28.401
11.7	-6.66	0.03	256.884	0.0834258	-25.5541	1.61527	-25.34	-25.3309	-28.4015
11.8	-6.67	0.03	255.54	0.0838428	-25.5359	1.61527	-25.35	-25.3287	-28.4016
11.9	-6.69	0.03	254.158	0.0844467	-25.5266	1.61527	-25.37	-25.3362	-28.4114
12	-6.7	0.04	252.759	0.0850232	-25.507	1.61548	-25.38	-25.3336	-28.4111
12.1	-6.71	0.04	251.363	0.0854474	-25.4872	1.61548	-25.39	-25.3309	-28.4108
12.2	-6.71	0.04	249.986	0.0858006	-25.4577	1.61548	-25.39	-25.3185	-28.4006
12.3	-6.72	0.04	248.644	0.0861906	-25.4387	1.61548	-25.4	-25.3163	-28.4007
12.4	-6.72	0.04	247.352	0.0867883	-25.4107	1.61548	-25.4	-25.3047	-28.3912
12.5	-6.71	0.04	246.123	0.087864	-25.3741	1.61548	-25.39	-25.2835	-28.3721
12.6	-6.7	0.04	244.971	0.0896384	-25.339	1.61548	-25.38	-25.2631	-28.3536
12.7	-6.69	0.03	243.903	0.0921855	-25.3057	1.61527	-25.37	-25.2435	-28.3357
12.8	-6.68	0.03	242.927	0.095447	-25.2742	1.61527	-25.36	-25.2246	-28.3185
12.9	-6.67	0.03	242.049	0.0992691	-25.2448	1.61527	-25.35	-25.2067	-28.302
13	-6.65	0.03	241.271	0.103394	-25.2078	1.61527	-25.33	-25.1797	-28.2763
13.1	-6.64	0.03	240.589	0.107519	-25.1827	1.61527	-25.32	-25.1635	-28.2613
13.2	-6.63	0.03	240	0.111378	-25.1596	1.61527	-25.31	-25.1482	-28.2469
13.3	-6.62	0.03	239.495	0.114853	-25.1384	1.61527	-25.3	-25.1336	-28.2332
13.4	-6.61	0.04	239.062	0.117837	-25.1188	1.61548	-25.29	-25.1197	-28.22
13.5	-6.6	0.04	238.686	0.120182	-25.1004	1.61548	-25.28	-25.1063	-28.2072
13.6	-6.6	0.04	238.356	0.12172	-25.0929	1.61548	-25.28	-25.1033	-28.2048
13.7	-6.59	0.04	238.055	0.122287	-25.0763	1.61548	-25.27	-25.0906	-28.1926
13.8	-6.59	0.04	237.77	0.121881	-25.0698	1.61548	-25.27	-25.088	-28.1905
13.9	-6.59	0.04	237.485	0.120758	-25.0633	1.61548	-25.27	-25.0854	-28.1884
14	-6.59	0.03	237.187	0.119194	-25.0564	1.61527	-25.27	-25.0827	-28.1862
14.1	-6.59	0.03	236.864	0.117509	-25.049	1.61527	-25.27	-25.0798	-28.1838
14.2	-6.6	0.03	236.504	0.115951	-25.0506	1.61527	-25.28	-25.0865	-28.1911
14.3	-6.6	0.03	236.097	0.114668	-25.0412	1.61527	-25.28	-25.0829	-28.1881
14.4	-6.61	0.03	235.634	0.113773	-25.0404	1.61527	-25.29	-25.0887	-28.1947
14.5	-6.61	0.03	235.112	0.113375	-25.0283	1.61527	-25.29	-25.084	-28.1909
14.6	-6.62	0.03	234.533	0.113499	-25.0247	1.61527	-25.3	-25.0887	-28.1966
14.7	-6.63	0.03	233.896	0.114082	-25.0197	1.61527	-25.31	-25.093	-28.2019
14.8	-6.64	0.03	233.206	0.11499	-25.0134	1.61527	-25.32	-25.0967	-28.2068
14.9	-6.64	0.03	232.472	0.116163	-24.9963	1.61527	-25.32	-25.0901	-28.2014
15	-6.65	0.04	231.696	0.117515	-24.9878	1.61548	-25.33	-25.0931	-28.2057
15.1	-6.66	0.04	230.881	0.118873	-24.9784	1.61548	-25.34	-25.0957	-28.2096
15.2	-6.67	0.04	230.027	0.119998	-24.968	1.61548	-25.35	-25.098	-28.2133
15.3	-6.67	0.04	229.132	0.120595	-24.9467	1.61548	-25.35	-25.0899	-28.2067
15.4	-6.68	0.04	228.197	0.120368	-24.9341	1.61548	-25.36	-25.0914	-28.2098
15.5	-6.69	0.04	227.218	0.119242	-24.9204	1.61548	-25.37	-25.0926	-28.2126
15.6	-6.7	0.04	226.193	0.117386	-24.9054	1.61548	-25.38	-25.0933	-28.2151
15.7	-6.7	0.04	225.12	0.115075	-24.8793	1.61548	-25.38	-25.0836	-28.2071
15.8	-6.7	0.04	223.999	0.112538	-24.8519	1.61548	-25.38	-25.0734	-28.1989
15.9	-6.7	0.04	222.828	0.109912	-24.8231	1.61548	-25.38	-25.0629	-28.1902
16	-6.7	0.04	221.606	0.107268	-24.7928	1.61548	-25.38	-25.0518	-28.1812
16.1	-6.7	0.04	220.333	0.104662	-24.761	1.61548	-25.38	-25.0403	-28.1718
16.2	-6.7	0.04	219.009	0.102234	-24.7278	1.61548	-25.38	-25.0283	-28.162
16.3	-6.69	0.04	217.633	0.100122	-24.6832	1.61548	-25.37	-25.0059	-28.1419
16.4	-6.68	0.04	216.208	0.0984296	-24.637	1.61548	-25.36	-24.983	-28.1214
16.5	-6.67	0.04	214.74	0.0972429	-24.5895	1.61548	-25.35	-24.9597	-28.1006
16.6	-6.66	0.04	213.238	0.0966065	-24.5407	1.61548	-25.34	-24.9361	-28.0795
16.7	-6.64	0.04	211.712	0.0965689	-24.4812	1.61548	-25.32	-24.9023	-28.0482
16.8	-6.63	0.04	210.173	0.0971513	-24.4308	1.61548	-25.31	-24.8784	-28.0269
16.9	-6.61	0.03	208.631	0.0983532	-24.3702	1.61527	-25.29	-24.8445	-27.9955
17	-6.6	0.03	207.097	0.100155	-24.3193	1.61527	-25.28	-24.8206	-27.9742
17.1	-6.58	0.03	205.585	0.102554	-24.2587	1.61527	-25.26	-24.7869	-27.943
17.2	-6.56	0.03	204.106	0.105585	-24.1988	1.61527	-25.24	-24.7535	-27.9121
17.3	-6.54	0.03	202.675	0.109312	-24.1398	1.61527	-25.22	-24.7206	-27.8815
17.4	-6.52	0.03	201.307	0.113718	-24.0822	1.61527	-25.2	-24.6882	-27.8514
17.5	-6.51	0.03	200.011	0.118666	-24.0362	1.61527	-25.19	-24.6665	-27.8319
17.6	-6.49	0.03	198.789	0.123941	-23.9822	1.61527	-25.17	-24.6354	-27.8029
17.7	-6.47	0.04	197.644	0.129311	-23.9301	1.61548	-25.15	-24.6051	-27.7744
17.8	-6.46	0.04	196.578	0.134604	-23.8899	1.61548	-25.14	-24.5855	-27.7566
17.9	-6.44	0.04	195.587	0.139602	-23.8418	1.61548	-25.12	-24.5565	-27.7292
18	-6.43	0.04	194.671	0.144013	-23.8056	1.61548	-25.11	-24.5382	-27.7125
18.1	-6.42	0.04	193.829	0.147503	-23.7714	1.61548	-25.1	-24.5206	-27.6963
18.2	-6.41	0.05	193.059	0.149731	-23.7391	1.61575	-25.09	-24.5036	-27.6806
18.3	-6.4	0.05	192.361	0.15044	-23.7089	1.61575	-25.08	-24.4873	-27.6654
18.4	-6.39	0.05	191.732	0.149726	-23.6806	1.61575	-25.07	-24.4716	-27.6508
18.5	-6.38	0.05	191.171	0.147804	-23.6542	1.61575	-25.06	-24.4566	-27.6367
18.6	-6.38	0.05	190.677	0.144915	-23.6396	1.61575	-25.06	-24.4521	-27.633
18.7	-6.37	0.05	190.246	0.141265	-23.617	1.61575	-25.05	-24.4382	-27.6198
18.8	-6.37	0.04	189.876	0.136998	-23.606	1.61548	-25.05	-24.4348	-27.6171
18.9	-6.37	0.04	189.564	0.132224	-23.5968	1.61548	-25.05	-24.432	-27.6148
19	-6.37	0.04	189.304	0.127173	-23.589	1.61548	-25.05	-24.4297	-27.6129
19.1	-6.37	0.04	189.092	0.122197	-23.5827	1.61548	-25.05	-24.4277	-27.6113
19.2	-6.37	0.04	188.924	0.117643	-23.5776	1.61548	-25.05	-24.4262	-27.6101
19.3	-6.38	0.04	188.794	0.113784	-23.5836	1.61548	-25.06	-24.4351	-27.6191
19.4	-6.38	0.03	188.699	0.110849	-23.5807	1.61527	-25.06	-24.4342	-27.6184
19.5	-6.39	0.03	188.635	0.109038	-23.5887	1.61527	-25.07	-24.4436	-27.6279
19.6	-6.4	0.03	188.595	0.108519	-23.5973	1.61527	-25.08	-24.4533	-27.6377
19.7	-6.41	0.03	188.575	0.109423	-23.6065	1.61527	-25.09	-24.4631	-27.6475
19.8	-6.42	0.03	188.569	0.111779	-23.6162	1.61527	-25.1	-24.473	-27.6575
19.9	-6.42	0.03	188.572	0.115508	-23.6162	1.61527	-25.1	-24.473	-27.6575
20	-6.43	0.03	188.58	0.12041	-23.6263	1.61527	-25.11	-24.4831	-27.6675
20.1	-6.44	0.04	188.591	0.126159	-23.6365	1.61548	-25.12	-24.4932	-27.6776
20.2	-6.44	0.04	188.603	0.132403	-23.6368	1.61548	-25.12	-24.4933	-27.6777
20.3	-6.45	0.04	188.613	0.138737	-23.647	1.61548	-25.13	-24.5034	-27.6878
20.4	-6.45	0.04	188.621	0.144659	-23.6472	1.61548	-25.13	-24.5035	-27.6878
20.5	-6.46	0.04	188.624	0.149642	-23.6571	1.61548	-25.14	-24.5135	-27.6979
20.6	-6.46	0.04	188.623	0.153122	-23.6571	1.61548	-25.14	-24.5135	-27.6979
20.7	-6.46	0.03	188.615	0.154513	-23.6568	1.61528	-25.14	-24.5134	-27.6978
20.8	-6.47	0.03	188.601	0.153557	-23.6662	1.61528	-25.15	-24.5233	-27.7077
20.9	-6.47	0.03	188.58	0.150702	-23.6656	1.61528	-25.15	-24.5231	-27.7075
21	-6.47	0.04	188.55	0.146453	-23.6647	1.61548	-25.15	-24.5228	-27.7073
21.1	-6.47	0.04	188.511	0.1413	-23.6636	1.61548	-25.15	-24.5225	-27.707
21.2	-6.47	0.03	188.461	0.135674	-23.6621	1.61527	-25.15	-24.522	-27.7067
21.3	-6.47	0.03	188.404	0.129907	-23.6603	1.61527	-25.15	-24.5215	-27.7062
21.4	-6.47	0.03	188.343	0.124259	-23.6585	1.61527	-25.15	-24.521	-27.7058
21.5	-6.47	0.03	188.283	0.118937	-23.6567	1.61527	-25.15	-24.5204	-27.7054
21.6	-6.47	0.03	188.228	0.114179	-23.6551	1.61527	-25.15	-24.5199	-27.7049
21.7	-6.47	0.03	188.184	0.110155	-23.6537	1.61527	-25.15	-24.5195	-27.7046
21.8	-6.47	0.03	188.156	0.106928	-23.6529	1.61527	-25.15	-24.5193	-27.7044
21.9	-6.47	0.02	188.147	0.104467	-23.6526	1.61512	-25.15	-24.5192	-27.7043
22	-6.47	0.02	188.16	0.102741	-23.653	1.61512	-25.15	-24.5193	-27.7044
22.1	-6.47	0.03	188.192	0.101737	-23.654	1.61527	-25.15	-24.5196	-27.7047
22.2	-6.47	0.03	188.242	0.101404	-23.6555	1.61527	-25.15	-24.5201	-27.705
22.3	-6.47	0.03	188.308	0.1017	-23.6575	1.61527	-25.15	-24.5207	-27.7055
22.4	-6.47	0.03	188.385	0.102577	-23.6598	1.61527	-25.15	-24.5214	-27.7061
22.5	-6.47	0.03	188.467	0.103966	-23.6622	1.61527	-25.15	-24.5221	-27.7067
22.6	-6.47	0.04	188.549	0.105832	-23.6647	1.61548	-25.15	-24.5228	-27.7073
22.7	-6.47	0.04	188.624	0.108198	-23.6669	1.61548	-25.15	-24.5235	-27.7079
22.8	-6.47	0.04	188.688	0.111242	-23.6689	1.61548	-25.15	-24.5241	-27.7083
22.9	-6.47	0.04	188.732	0.115073	-23.6702	1.61548	-25.15	-24.5245	-27.7087
23	-6.47	0.05	188.751	0.119655	-23.6707	1.61575	-25.15	-24.5247	-27.7088
23.1	-6.47	0.05	188.737	0.12485	-23.6703	1.61575	-25.15	-24.5245	-27.7087
23.2	-6.46	0.05	188.685	0.130453	-23.6589	1.61575	-25.14	-24.5141	-27.6983
23.3	-6.46	0.05	188.592	0.136169	-23.6562	1.61575	-25.14	-24.5132	-27.6976
23.4	-6.46	0.05	188.457	0.141689	-23.6521	1.61575	-25.14	-24.512	-27.6966
23.5	-6.46	0.05	188.284	0.146833	-23.6469	1.61575	-25.14	-24.5104	-27.6954
23.6	-6.45	0.05	188.08	0.151721	-23.631	1.61575	-25.13	-24.4986	-27.6839
23.7	-6.45	0.05	187.853	0.156583	-23.6241	1.61575	-25.13	-24.4965	-27.6822
23.8	-6.45	0.05	187.608	0.161565	-23.6168	1.61575	-25.13	-24.4943	-27.6804
23.9	-6.45	0.05	187.354	0.166741	-23.6091	1.61576	-25.13	-24.492	-27.6785
24	-6.44	0.04	187.097	0.172086	-23.5915	1.61549	-25.12	-24.4797	-27.6666
24.1	-6.44	0.04	186.84	0.177452	-23.5837	1.61549	-25.12	-24.4774	-27.6647
24.2	-6.44	0.04	186.589	0.182611	-23.5761	1.61549	-25.12	-24.4751	-27.6629
24.3	-6.44	0.04	186.347	0.187255	-23.5688	1.61549	-25.12	-24.4729	-27.6611
24.4	-6.43	0.04	186.116	0.191036	-23.5519	1.61549	-25.11	-24.4608	-27.6494
24.5	-6.43	0.04	185.901	0.193582	-23.5454	1.61549	-25.11	-24.4589	-27.6478
24.6	-6.43	0.04	185.704	0.194512	-23.5394	1.61549	-25.11	-24.4571	-27.6463
24.7	-6.42	0.04	185.528	0.19347	-23.5242	1.61549	-25.1	-24.4455	-27.635
24.8	-6.42	0.04	185.377	0.190461	-23.5196	1.61549	-25.1	-24.4441	-27.6339
24.9	-6.42	0.04	185.249	0.185801	-23.5157	1.61549	-25.1	-24.443	-27.633
25	-6.42	0.04	185.145	0.179827	-23.5125	1.61549	-25.1	-24.4421	-27.6322
25.1	-6.41	0.04	185.066	0.172873	-23.5002	1.61549	-25.09	-24.4313	-27.6216
25.2	-6.41	0.04	185.012	0.165256	-23.4986	1.61549	-25.09	-24.4308	-27.6212
25.3	-6.41	0.04	184.982	0.157228	-23.4977	1.61549	-25.09	-24.4306	-27.621
25.4	-6.41	0.04	184.978	0.148947	-23.4976	1.61548	-25.09	-24.4305	-27.621
25.5	-6.4	0.04	185.001	0.140526	-23.4884	1.61548	-25.08	-24.4207	-27.6111
25.6	-6.4	0.04	185.049	0.132128	-23.4899	1.61548	-25.08	-24.4212	-27.6115
25.7	-6.4	0.04	185.123	0.123924	-23.4922	1.61548	-25.08	-24.4219	-27.612
25.8	-6.4	0.04	185.224	0.116078	-23.4953	1.61548	-25.08	-24.4228	-27.6128
25.9	-6.4	0.04	185.349	0.108751	-23.4991	1.61548	-25.08	-24.4239	-27.6137
26	-6.4	0.04	185.501	0.102088	-23.5037	1.61548	-25.08	-24.4253	-27.6148
26.1	-6.39	0.04	185.678	0.0962164	-23.4993	1.61548	-25.07	-24.4169	-27.6061
26.2	-6.39	0.04	185.882	0.0912223	-23.5055	1.61548	-25.07	-24.4187	-27.6076
26.3	-6.39	0.04	186.111	0.0871523	-23.5125	1.61548	-25.07	-24.4208	-27.6093
26.4	-6.39	0.04	186.365	0.0840185	-23.5202	1.61548	-25.07	-24.4231	-27.6112
26.5	-6.39	0.04	186.642	0.0818003	-23.5286	1.61548	-25.07	-24.4256	-27.6132
26.6	-6.39	0.04	186.939	0.0804738	-23.5376	1.61548	-25.07	-24.4283	-27.6154
26.7	-6.39	0.04	187.253	0.0800165	-23.5471	1.61548	-25.07	-24.4311	-27.6178
26.8	-6.39	0.04	187.58	0.0803711	-23.5569	1.61548	-25.07	-24.4341	-27.6202
26.9	-6.39	0.04	187.915	0.08142	-23.567	1.61548	-25.07	-24.4371	-27.6226
27	-6.39	0.04	188.254	0.0829913	-23.5772	1.61548	-25.07	-24.4402	-27.6251
27.1	-6.39	0.04	188.591	0.084891	-23.5873	1.61548	-25.07	-24.4432	-27.6276
27.2	-6.39	0.04	188.92	0.0868937	-23.5972	1.61548	-25.07	-24.4462	-27.6301
27.3	-6.39	0.04	189.234	0.0887046	-23.6066	1.61548	-25.07	-24.449	-27.6324
27.4	-6.39	0.04	189.531	0.0900018	-23.6154	1.61548	-25.07	-24.4517	-27.6346
27.5	-6.39	0.04	189.806	0.0904604	-23.6236	1.61548	-25.07	-24.4542	-27.6366
27.6	-6.39	0.04	190.057	0.0898384	-23.6311	1.61548	-25.07	-24.4565	-27.6384
27.7	-6.39	0.04	190.284	0.0882278	-23.6378	1.61548	-25.07	-24.4585	-27.6401
27.8	-6.39	0.04	190.488	0.085882	-23.6439	1.61548	-25.07	-24.4604	-27.6416
27.9	-6.39	0.04	190.672	0.0831075	-23.6493	1.61548	-25.07	-24.462	-27.643
28	-6.39	0.04	190.838	0.0802116	-23.6542	1.61548	-25.07	-24.4635	-27.6442
28.1	-6.39	0.04	190.984	0.0773926	-23.6585	1.61548	-25.07	-24.4649	-27.6453
28.2	-6.39	0.04	191.11	0.0747557	-23.6623	1.61548	-25.07	-24.466	-27.6462
28.3	-6.39	0.05	191.212	0.0723383	-23.6653	1.61575	-25.07	-24.4669	-27.647
28.4	-6.39	0.05	191.29	0.0700829	-23.6676	1.61575	-25.07	-24.4676	-27.6475
28.5	-6.39	0.05	191.341	0.0679593	-23.6691	1.61575	-25.07	-24.4681	-27.6479
28.6	-6.39	0.05	191.363	0.0660816	-23.6697	1.61575	-25.07	-24.4683	-27.6481
28.7	-6.39	0.05	191.353	0.0645637	-23.6694	1.61575	-25.07	-24.4682	-27.648
28.8	-6.39	0.05	191.311	0.063453	-23.6682	1.61575	-25.07	-24.4678	-27.6477
28.9	-6.39	0.05	191.235	0.0627277	-23.6659	1.61575	-25.07	-24.4671	-27.6471
29	-6.39	0.05	191.128	0.0623113	-23.6628	1.61575	-25.07	-24.4662	-27.6463
29.1	-6.4	0.06	190.992	0.0621218	-23.6686	1.61608	-25.08	-24.4749	-27.6553
29.2	-6.4	0.06	190.833	0.0620828	-23.6639	1.61608	-25.08	-24.4735	-27.6542
29.3	-6.4	0.06	190.655	0.0620926	-23.6586	1.61608	-25.08	-24.4719	-27.6529
29.4	-6.4	0.06	190.464	0.062079	-23.653	1.61608	-25.08	-24.4702	-27.6514
29.5	-6.4	0.06	190.265	0.0620823	-23.6471	1.61608	-25.08	-24.4684	-27.65
29.6	-6.4	0.06	190.062	0.0621847	-23.641	1.61608	-25.08	-24.4665	-27.6485
29.7	-6.4	0.06	189.86	0.0624544	-23.635	1.61608	-25.08	-24.4647	-27.647
29.8	-6.4	0.06	189.662	0.0628965	-23.6291	1.61608	-25.08	-24.4629	-27.6455
29.9	-6.4	0.06	189.473	0.0634435	-23.6235	1.61608	-25.08	-24.4612	-27.6441
30	-6.4	0.06	189.298	0.0639818	-23.6183	1.61608	-25.08	-24.4596	-27.6428
30.1	-6.4	0.06	189.143	0.064485	-23.6137	1.61608	-25.08	-24.4582	-27.6417
30.2	-6.41	0.06	189.016	0.0650308	-23.6197	1.61608	-25.09	-24.4671	-27.6508
30.3	-6.41	0.06	188.924	0.0657298	-23.617	1.61608	-25.09	-24.4662	-27.6501
30.4	-6.41	0.06	188.874	0.0667069	-23.6155	1.61608	-25.09	-24.4658	-27.6497
30.5	-6.41	0.06	188.871	0.0680598	-23.6154	1.61608	-25.09	-24.4657	-27.6497
30.6	-6.41	0.06	188.914	0.0698455	-23.6167	1.61608	-25.09	-24.4661	-27.65
30.7	-6.41	0.06	189.004	0.0720849	-23.6193	1.61608	-25.09	-24.467	-27.6507
30.8	-6.41	0.06	189.138	0.0747662	-23.6233	1.61608	-25.09	-24.4682	-27.6517
30.9	-6.41	0.06	189.313	0.0778447	-23.6286	1.61608	-25.09	-24.4697	-27.653
31	-6.41	0.06	189.525	0.0812732	-23.6349	1.61608	-25.09	-24.4717	-27.6545
31.1	-6.41	0.06	189.773	0.0849857	-23.6423	1.61608	-25.09	-24.4739	-27.6563
31.2	-6.42	0.06	190.053	0.0888914	-23.6604	1.61608	-25.1	-24.4864	-27.6684
31.3	-6.42	0.05	190.362	0.0928566	-23.6696	1.61575	-25.1	-24.4892	-27.6707
31.4	-6.42	0.05	190.696	0.0967404	-23.6795	1.61575	-25.1	-24.4923	-27.6732
31.5	-6.42	0.05	191.05	0.10043	-23.69	1.61575	-25.1	-24.4955	-27.6758
31.6	-6.42	0.05	191.419	0.103836	-23.7008	1.61575	-25.1	-24.4988	-27.6785
31.7	-6.42	0.05	191.799	0.106852	-23.712	1.61575	-25.1	-24.5022	-27.6813
31.8	-6.42	0.05	192.182	0.10937	-23.7233	1.61575	-25.1	-24.5057	-27.6841
31.9	-6.42	0.05	192.564	0.11134	-23.7345	1.61575	-25.1	-24.5091	-27.6869
32	-6.43	0.05	192.939	0.112859	-23.7553	1.61575	-25.11	-24.5225	-27.6997
32.1	-6.43	0.05	193.304	0.11401	-23.7659	1.61575	-25.11	-24.5258	-27.7024
32.2	-6.43	0.05	193.654	0.114829	-23.7761	1.61575	-25.11	-24.529	-27.705
32.3	-6.43	0.05	193.987	0.11538	-23.7858	1.61575	-25.11	-24.532	-27.7074
32.4	-6.43	0.05	194.302	0.115771	-23.7949	1.61575	-25.11	-24.5349	-27.7098
32.5	-6.44	0.05	194.6	0.116235	-23.8134	1.61575	-25.12	-24.5476	-27.722
32.6	-6.44	0.05	194.879	0.116941	-23.8214	1.61575	-25.12	-24.5501	-27.724
32.7	-6.44	0.06	195.139	0.117931	-23.8289	1.61608	-25.12	-24.5524	-27.7259
32.8	-6.44	0.06	195.378	0.119123	-23.8358	1.61608	-25.12	-24.5546	-27.7277
32.9	-6.44	0.06	195.597	0.120397	-23.8421	1.61608	-25.12	-24.5566	-27.7293
33	-6.45	0.06	195.797	0.121984	-23.8577	1.61608	-25.13	-24.5684	-27.7408
33.1	-6.45	0.06	195.981	0.124234	-23.863	1.61608	-25.13	-24.5701	-27.7421
33.2	-6.45	0.06	196.15	0.127411	-23.8678	1.61608	-25.13	-24.5716	-27.7434
33.3	-6.46	0.06	196.31	0.13164	-23.8822	1.61608	-25.14	-24.583	-27.7546
33.4	-6.46	0.06	196.463	0.136894	-23.8866	1.61608	-25.14	-24.5844	-27.7557
33.5	-6.46	0.06	196.613	0.143039	-23.8909	1.61608	-25.14	-24.5858	-27.7568
33.6	-6.47	0.06	196.764	0.149801	-23.905	1.61608	-25.15	-24.5971	-27.7679
33.7	-6.47	0.06	196.922	0.156752	-23.9095	1.61608	-25.15	-24.5986	-27.7691
33.8	-6.47	0.06	197.09	0.163393	-23.9143	1.61608	-25.15	-24.6001	-27.7703
33.9	-6.48	0.06	197.275	0.169194	-23.9294	1.61608	-25.16	-24.6118	-27.7817
34	-6.48	0.06	197.483	0.173528	-23.9354	1.61608	-25.16	-24.6136	-27.7832
34.1	-6.49	0.06	197.715	0.175545	-23.9518	1.61608	-25.17	-24.6257	-27.7949
34.2	-6.49	0.06	197.97	0.174381	-23.959	1.61608	-25.17	-24.628	-27.7968
34.3	-6.49	0.05	198.248	0.170328	-23.9669	1.61575	-25.17	-24.6306	-27.7989
34.4	-6.5	0.05	198.547	0.164399	-23.9852	1.61575	-25.18	-24.6433	-27.8111
34.5	-6.5	0.05	198.861	0.157515	-23.994	1.61575	-25.18	-24.6461	-27.8134
34.6	-6.51	0.05	199.185	0.150558	-24.013	1.61575	-25.19	-24.659	-27.8258
34.7	-6.52	0.05	199.514	0.144341	-24.0321	1.61575	-25.2	-24.672	-27.8382
34.8	-6.52	0.05	199.843	0.13946	-24.0413	1.61575	-25.2	-24.675	-27.8406
34.9	-6.53	0.04	200.166	0.136338	-24.0602	1.61548	-25.21	-24.6879	-27.853
35	-6.53	0.04	200.478	0.13516	-24.0689	1.61548	-25.21	-24.6907	-27.8553
35.1	-6.54	0.04	200.779	0.135898	-24.0872	1.61548	-25.22	-24.7034	-27.8675
35.2	-6.54	0.04	201.067	0.138406	-24.0952	1.61548	-25.22	-24.706	-27.8697
35.3	-6.55	0.04	201.343	0.142629	-24.1127	1.61548	-25.23	-24.7185	-27.8817
35.4	-6.56	0.03	201.609	0.148501	-24.1299	1.61527	-25.24	-24.731	-27.8937
35.5	-6.56	0.03	201.869	0.15573	-24.1371	1.61527	-25.24	-24.7333	-27.8956
35.6	-6.57	0.03	202.129	0.163788	-24.1542	1.61528	-25.25	-24.7457	-27.9075
35.7	-6.58	0.03	202.394	0.171944	-24.1713	1.61528	-25.26	-24.7581	-27.9195
35.8	-6.58	0.03	202.668	0.179492	-24.1789	1.61528	-25.26	-24.7605	-27.9215
35.9	-6.59	0.04	202.954	0.185754	-24.1966	1.61549	-25.27	-24.7731	-27.9336
36	-6.6	0.04	203.256	0.189977	-24.2147	1.61549	-25.28	-24.7858	-27.9458
36.1	-6.6	0.04	203.575	0.19132	-24.2235	1.61549	-25.28	-24.7887	-27.9482
36.2	-6.61	0.04	203.913	0.189472	-24.2426	1.61549	-25.29	-24.8018	-27.9607
36.3	-6.61	0.04	204.274	0.185107	-24.2525	1.61549	-25.29	-24.8051	-27.9633
36.4	-6.62	0.04	204.66	0.178988	-24.2729	1.61549	-25.3	-24.8185	-27.9762
36.5	-6.62	0.05	205.072	0.171885	-24.2841	1.61575	-25.3	-24.8223	-27.9792
36.6	-6.62	0.05	205.509	0.164598	-24.296	1.61575	-25.3	-24.8262	-27.9824
36.7	-6.63	0.05	205.968	0.157905	-24.3182	1.61575	-25.31	-24.8404	-27.9958
36.8	-6.63	0.05	206.447	0.152493	-24.3312	1.61575	-25.31	-24.8447	-27.9994
36.9	-6.63	0.05	206.939	0.148843	-24.3445	1.61575	-25.31	-24.8492	-28.003
37	-6.63	0.05	207.436	0.147262	-24.3579	1.61575	-25.31	-24.8537	-28.0067
37.1	-6.63	0.05	207.929	0.147824	-24.3711	1.61575	-25.31	-24.8581	-28.0103
37.2	-6.64	0.05	208.406	0.150381	-24.3937	1.61575	-25.32	-24.8724	-28.0238
37.3	-6.63	0.05	208.855	0.154552	-24.3958	1.61575	-25.31	-24.8665	-28.0171
37.4	-6.63	0.05	209.264	0.159778	-24.4067	1.61575	-25.31	-24.8702	-28.0201
37.5	-6.63	0.05	209.62	0.165355	-24.4162	1.61575	-25.31	-24.8734	-28.0228
37.6	-6.63	0.05	209.91	0.170554	-24.4239	1.61575	-25.31	-24.876	-28.0249
37.7	-6.63	0.05	210.125	0.175044	-24.4296	1.61575	-25.31	-24.878	-28.0265
37.8	-6.63	0.05	210.26	0.178794	-24.4331	1.61575	-25.31	-24.8792	-28.0275
37.9	-6.62	0.04	210.31	0.181618	-24.4246	1.61548	-25.3	-24.8696	-28.0179
38	-6.62	0.04	210.272	0.183195	-24.4236	1.61548	-25.3	-24.8693	-28.0176
38.1	-6.61	0.04	210.145	0.183043	-24.4105	1.61548	-25.29	-24.8582	-28.0066
38.2	-6.61	0.04	209.93	0.180575	-24.4048	1.61548	-25.29	-24.8562	-28.0051
38.3	-6.6	0.04	209.63	0.175502	-24.387	1.61548	-25.28	-24.8435	-27.9929
38.4	-6.6	0.04	209.254	0.1685	-24.377	1.61548	-25.28	-24.8401	-27.9901
38.5	-6.59	0.04	208.81	0.160607	-24.3553	1.61548	-25.27	-24.8261	-27.9768
38.6	-6.59	0.04	208.304	0.152805	-24.3418	1.61548	-25.27	-24.8215	-27.9731
38.7	-6.58	0.04	207.743	0.145973	-24.317	1.61548	-25.26	-24.8064	-27.9589
38.8	-6.58	0.04	207.133	0.140798	-24.3006	1.61548	-25.26	-24.8009	-27.9544
38.9	-6.57	0.04	206.478	0.137637	-24.2731	1.61548	-25.25	-24.785	-27.9396
39	-6.56	0.05	205.782	0.136519	-24.2444	1.61575	-25.24	-24.7687	-27.9245
39.1	-6.56	0.05	205.048	0.137231	-24.2245	1.61575	-25.24	-24.7621	-27.919
39.2	-6.55	0.05	204.282	0.139477	-24.1938	1.61575	-25.23	-24.7451	-27.9034
39.3	-6.55	0.05	203.491	0.142904	-24.1721	1.61575	-25.23	-24.738	-27.8976
39.4	-6.54	0.05	202.689	0.147007	-24.1402	1.61575	-25.22	-24.7207	-27.8816
39.5	-6.54	0.05	201.899	0.151067	-24.1183	1.61575	-25.22	-24.7136	-27.8758
39.6	-6.54	0.05	201.14	0.15421	-24.0972	1.61575	-25.22	-24.7067	-27.8702
39.7	-6.53	0.05	200.432	0.155607	-24.0676	1.61575	-25.21	-24.6903	-27.855
39.8	-6.53	0.05	199.791	0.155271	-24.0497	1.61575	-25.21	-24.6845	-27.8503
39.9	-6.52	0.05	199.227	0.154	-24.024	1.61575	-25.2	-24.6694	-27.8361
40	-6.52	0.05	198.749	0.152583	-24.0105	1.61575	-25.2	-24.6651	-27.8326
40.1	-6.52	0.05	198.362	0.151626	-23.9996	1.61575	-25.2	-24.6616	-27.8297
40.2	-6.52	0.05	198.067	0.151647	-23.9912	1.61575	-25.2	-24.6589	-27.8275
40.3	-6.51	0.05	197.86	0.153023	-23.9755	1.61575	-25.19	-24.647	-27.816
40.4	-6.51	0.05	197.735	0.155968	-23.972	1.61575	-25.19	-24.6459	-27.8151
40.5	-6.51	0.05	197.682	0.160536	-23.9705	1.61575	-25.19	-24.6454	-27.8147
40.6	-6.51	0.05	197.693	0.166632	-23.9708	1.61575	-25.19	-24.6455	-27.8148
40.7	-6.51	0.05	197.758	0.174005	-23.9726	1.61575	-25.19	-24.6461	-27.8153
40.8	-6.51	0.05	197.869	0.182285	-23.9758	1.61576	-25.19	-24.6471	-27.8161
40.9	-6.51	0.05	198.018	0.191055	-23.98	1.61576	-25.19	-24.6485	-27.8172
41	-6.51	0.05	198.198	0.19996	-23.9851	1.61576	-25.19	-24.6501	-27.8185
41.1	-6.51	0.05	198.401	0.209002	-23.9909	1.61576	-25.19	-24.6519	-27.82
41.2	-6.52	0.05	198.618	0.218287	-24.0068	1.61576	-25.2	-24.6639	-27.8316
41.3	-6.52	0.05	198.839	0.227916	-24.0131	1.61576	-25.2	-24.6659	-27.8332
41.4	-6.52	0.05	199.059	0.237976	-24.0193	1.61576	-25.2	-24.6679	-27.8349
41.5	-6.52	0.05	199.273	0.248494	-24.0253	1.61576	-25.2	-24.6698	-27.8364
41.6	-6.53	0.05	199.477	0.25944	-24.0409	1.61576	-25.21	-24.6817	-27.8479
41.7	-6.53	0.05	199.667	0.270743	-24.0462	1.61576	-25.21	-24.6834	-27.8493
41.8	-6.53	0.05	199.843	0.282277	-24.0511	1.61577	-25.21	-24.685	-27.8506
41.9	-6.54	0.05	200.005	0.29382	-24.0655	1.61577	-25.22	-24.6964	-27.8618
42	-6.54	0.06	200.153	0.305102	-24.0697	1.6161	-25.22	-24.6978	-27.8629
42.1	-6.54	0.06	200.287	0.316081	-24.0734	1.6161	-25.22	-24.699	-27.8639
42.2	-6.55	0.06	200.408	0.326705	-24.0866	1.6161	-25.23	-24.7101	-27.8748
42.3	-6.55	0.06	200.514	0.336792	-24.0896	1.6161	-25.23	-24.711	-27.8756
42.4	-6.55	0.06	200.605	0.346025	-24.0921	1.6161	-25.23	-24.7119	-27.8763
42.5	-6.55	0.06	200.683	0.353867	-24.0943	1.61611	-25.23	-24.7126	-27.8768
42.6	-6.56	0.06	200.745	0.359604	-24.1059	1.61611	-25.24	-24.7231	-27.8873
42.7	-6.56	0.06	200.791	0.362451	-24.1071	1.61611	-25.24	-24.7236	-27.8876
42.8	-6.56	0.06	200.823	0.361458	-24.108	1.61611	-25.24	-24.7238	-27.8879
42.9	-6.56	0.06	200.844	0.355703	-24.1086	1.61611	-25.24	-24.724	-27.888
43	-6.56	0.06	200.861	0.345621	-24.1091	1.6161	-25.24	-24.7242	-27.8882
47	-6.52	0.06	209.624	0.200518	-24.3083	1.61608	-25.2	-24.7634	-27.9128
47.1	-6.5	0.06	208.877	0.20187	-24.2687	1.61608	-25.18	-24.7367	-27.8873
47.2	-6.48	0.07	208.139	0.202301	-24.2294	1.61647	-25.16	-24.71	-27.8618
47.3	-6.47	0.07	207.418	0.20213	-24.2002	1.61647	-25.15	-24.6935	-27.8465
47.4	-6.45	0.07	206.72	0.201775	-24.1618	1.61647	-25.13	-24.6672	-27.8214
47.5	-6.44	0.07	206.052	0.201705	-24.1339	1.61647	-25.12	-24.6511	-27.8065
47.6	-6.43	0.07	205.417	0.20234	-24.1069	1.61647	-25.11	-24.6354	-27.7918
47.7	-6.42	0.07	204.819	0.203884	-24.0807	1.61647	-25.1	-24.62	-27.7774
47.8	-6.41	0.07	204.26	0.206317	-24.0557	1.61647	-25.09	-24.6049	-27.7632
47.9	-6.41	0.06	203.741	0.209388	-24.0414	1.61609	-25.09	-24.6002	-27.7594
48	-6.4	0.06	203.266	0.212708	-24.0186	1.61609	-25.08	-24.5859	-27.7459
48.1	-6.4	0.06	202.834	0.215835	-24.0066	1.61609	-25.08	-24.582	-27.7427
48.2	-6.4	0.06	202.446	0.218393	-23.9959	1.61609	-25.08	-24.5785	-27.7398
48.3	-6.39	0.06	202.1	0.220155	-23.9765	1.61609	-25.07	-24.5654	-27.7273
48.4	-6.39	0.06	201.8	0.221302	-23.9682	1.61609	-25.07	-24.5627	-27.7251
48.5	-6.39	0.06	201.548	0.222186	-23.9612	1.61609	-25.07	-24.5604	-27.7232
48.6	-6.39	0.06	201.348	0.223019	-23.9557	1.61609	-25.07	-24.5586	-27.7217
48.7	-6.39	0.06	201.203	0.223845	-23.9516	1.61609	-25.07	-24.5573	-27.7207
48.8	-6.39	0.06	201.113	0.224632	-23.9491	1.61609	-25.07	-24.5565	-27.72
48.9	-6.39	0.06	201.077	0.225232	-23.9481	1.61609	-25.07	-24.5561	-27.7197
49	-6.39	0.06	201.09	0.2255	-23.9485	1.61609	-25.07	-24.5563	-27.7198
49.1	-6.39	0.06	201.148	0.225583	-23.9501	1.61609	-25.07	-24.5568	-27.7203
49.2	-6.39	0.06	201.25	0.225658	-23.9529	1.61609	-25.07	-24.5577	-27.721
49.3	-6.39	0.06	201.393	0.225841	-23.9569	1.61609	-25.07	-24.559	-27.7221
49.4	-6.39	0.06	201.574	0.226134	-23.9619	1.61609	-25.07	-24.5606	-27.7234
49.5	-6.4	0.06	201.787	0.226373	-23.9777	1.61609	-25.08	-24.5726	-27.735
49.6	-6.4	0.06	202.029	0.226487	-23.9844	1.61609	-25.08	-24.5748	-27.7368
49.7	-6.4	0.06	202.299	0.226644	-23.9919	1.61609	-25.08	-24.5772	-27.7388
49.8	-6.41	0.06	202.595	0.226989	-24.0099	1.61609	-25.09	-24.5899	-27.7509
49.9	-6.41	0.06	202.915	0.227582	-24.0187	1.61609	-25.09	-24.5928	-27.7533
50	-6.42	0.06	203.259	0.228401	-24.038	1.61609	-25.1	-24.6059	-27.7658
50.1	-6.42	0.06	203.627	0.229361	-24.0481	1.61609	-25.1	-24.6092	-27.7686
50.2	-6.43	0.06	204.016	0.23033	-24.0686	1.61609	-25.11	-24.6227	-27.7814
50.3	-6.43	0.06	204.427	0.231093	-24.0799	1.61609	-25.11	-24.6264	-27.7845
50.4	-6.44	0.06	204.859	0.231524	-24.1015	1.61609	-25.12	-24.6403	-27.7976
50.5	-6.44	0.06	205.311	0.231772	-24.1138	1.61609	-25.12	-24.6444	-27.801
50.6	-6.45	0.06	205.784	0.232005	-24.1365	1.61609	-25.13	-24.6587	-27.8145
50.7	-6.46	0.06	206.277	0.232296	-24.1596	1.61609	-25.14	-24.6732	-27.8281
50.8	-6.46	0.06	206.791	0.23264	-24.1735	1.61609	-25.14	-24.6778	-27.8319
50.9	-6.47	0.06	207.325	0.232996	-24.1977	1.61609	-25.15	-24.6926	-27.8458
51	-6.48	0.05	207.879	0.233298	-24.2224	1.61576	-25.16	-24.7077	-27.8599
51.1	-6.49	0.05	208.453	0.233555	-24.2476	1.61576	-25.17	-24.7228	-27.8742
51.2	-6.49	0.05	209.046	0.233816	-24.2634	1.61576	-25.17	-24.7282	-27.8785
51.3	-6.5	0.05	209.657	0.23408	-24.2895	1.61576	-25.18	-24.7437	-27.893
51.4	-6.51	0.05	210.283	0.234334	-24.3159	1.61576	-25.19	-24.7594	-27.9077
51.5	-6.52	0.05	210.923	0.234671	-24.3426	1.61576	-25.2	-24.7752	-27.9224
51.6	-6.53	0.05	211.573	0.235187	-24.3695	1.61576	-25.21	-24.7911	-27.9372
51.7	-6.54	0.05	212.229	0.235898	-24.3966	1.61576	-25.22	-24.807	-27.952
51.8	-6.54	0.05	212.888	0.236797	-24.4138	1.61576	-25.22	-24.813	-27.9569
51.9	-6.55	0.05	213.546	0.237951	-24.4407	1.61576	-25.23	-24.8289	-27.9717
52	-6.56	0.05	214.199	0.239575	-24.4675	1.61576	-25.24	-24.8448	-27.9866
52.1	-6.57	0.04	214.843	0.241858	-24.4939	1.61549	-25.25	-24.8606	-28.0013
52.2	-6.58	0.04	215.473	0.244889	-24.52	1.61549	-25.26	-24.8763	-28.016
52.3	-6.59	0.04	216.082	0.2486	-24.5454	1.61549	-25.27	-24.8918	-28.0305
52.4	-6.6	0.04	216.66	0.252835	-24.57	1.61549	-25.28	-24.9071	-28.0447
52.5	-6.61	0.04	217.202	0.257494	-24.5936	1.61549	-25.29	-24.922	-28.0587
52.6	-6.62	0.04	217.7	0.262623	-24.6161	1.61549	-25.3	-24.9365	-28.0724
52.7	-6.63	0.04	218.149	0.268456	-24.6373	1.61549	-25.31	-24.9505	-28.0857
52.8	-6.64	0.05	218.544	0.27536	-24.6571	1.61576	-25.32	-24.9641	-28.0986
52.9	-6.65	0.05	218.88	0.283572	-24.6754	1.61576	-25.33	-24.9772	-28.1111
53	-6.65	0.05	219.155	0.293102	-24.6824	1.61576	-25.33	-24.9796	-28.1131
53.1	-6.66	0.05	219.365	0.303739	-24.6975	1.61576	-25.34	-24.9915	-28.1247
53.2	-6.67	0.05	219.504	0.315066	-24.7108	1.61577	-25.35	-25.0028	-28.1357
53.3	-6.68	0.05	219.569	0.326494	-24.7222	1.61577	-25.36	-25.0134	-28.1462
53.4	-6.69	0.05	219.56	0.33733	-24.7318	1.61577	-25.37	-25.0233	-28.1561
53.5	-6.7	0.05	219.473	0.346721	-24.7395	1.61577	-25.38	-25.0325	-28.1655
53.6	-6.71	0.05	219.31	0.353732	-24.7452	1.61577	-25.39	-25.041	-28.1743
53.7	-6.72	0.05	219.075	0.357544	-24.7491	1.61577	-25.4	-25.0489	-28.1825
53.8	-6.72	0.05	218.77	0.357355	-24.7414	1.61577	-25.4	-25.0462	-28.1803
53.9	-6.73	0.05	218.398	0.352748	-24.7418	1.61577	-25.41	-25.0528	-28.1875
54	-6.74	0.05	217.966	0.344447	-24.7407	1.61577	-25.42	-25.0589	-28.1944
54.1	-6.75	0.04	217.485	0.333409	-24.7383	1.6155	-25.43	-25.0645	-28.2008
54.2	-6.75	0.04	216.962	0.320574	-24.725	1.6155	-25.43	-25.0598	-28.1969
54.3	-6.76	0.04	216.406	0.306722	-24.7206	1.6155	-25.44	-25.0648	-28.2028
54.4	-6.77	0.04	215.826	0.292478	-24.7156	1.61549	-25.45	-25.0695	-28.2086
54.5	-6.78	0.04	215.229	0.278411	-24.7101	1.61549	-25.46	-25.0741	-28.2142
54.6	-6.78	0.04	214.624	0.265033	-24.6945	1.61549	-25.46	-25.0687	-28.2097
54.7	-6.79	0.04	214.017	0.252774	-24.6886	1.61549	-25.47	-25.0732	-28.2152
54.8	-6.8	0.04	213.416	0.24196	-24.6828	1.61549	-25.48	-25.0777	-28.2208
54.9	-6.8	0.04	212.828	0.232723	-24.6675	1.61549	-25.48	-25.0724	-28.2164
55	-6.81	0.04	212.257	0.224999	-24.6624	1.61549	-25.49	-25.0773	-28.2222
55.1	-6.82	0.04	211.708	0.218586	-24.6579	1.61549	-25.5	-25.0823	-28.2282
55.2	-6.82	0.04	211.188	0.213432	-24.6442	1.61549	-25.5	-25.0776	-28.2243
55.3	-6.83	0.04	210.7	0.209664	-24.6412	1.61549	-25.51	-25.0832	-28.2307
55.4	-6.83	0.05	210.249	0.207354	-24.6293	1.61576	-25.51	-25.0791	-28.2274
55.5	-6.84	0.05	209.839	0.2064	-24.6282	1.61576	-25.52	-25.0854	-28.2344
55.6	-6.84	0.05	209.473	0.206601	-24.6185	1.61576	-25.52	-25.0821	-28.2317
55.7	-6.85	0.05	209.153	0.207623	-24.6198	1.61576	-25.53	-25.0892	-28.2393
55.8	-6.85	0.05	208.888	0.20901	-24.6128	1.61576	-25.53	-25.0868	-28.2374
55.9	-6.86	0.05	208.681	0.210249	-24.6171	1.61576	-25.54	-25.0949	-28.2458
56	-6.86	0.05	208.54	0.210898	-24.6133	1.61576	-25.54	-25.0936	-28.2448
56.1	-6.87	0.05	208.472	0.210845	-24.6213	1.61576	-25.55	-25.103	-28.2543
56.2	-6.87	0.05	208.48	0.210064	-24.6215	1.61576	-25.55	-25.1031	-28.2544
56.3	-6.88	0.05	208.569	0.208482	-24.6337	1.61576	-25.56	-25.1139	-28.265
56.4	-6.88	0.04	208.739	0.206243	-24.6383	1.61549	-25.56	-25.1154	-28.2663
56.5	-6.89	0.04	208.99	0.203611	-24.6548	1.61549	-25.57	-25.1277	-28.2781
56.6	-6.89	0.04	209.323	0.200823	-24.6636	1.61549	-25.57	-25.1307	-28.2806
56.7	-6.89	0.04	209.737	0.197979	-24.6746	1.61549	-25.57	-25.1345	-28.2836
56.8	-6.9	0.04	210.226	0.19509	-24.6974	1.61549	-25.58	-25.1489	-28.2972
56.9	-6.9	0.04	210.785	0.192281	-24.7122	1.61549	-25.58	-25.1539	-28.3014
57	-6.9	0.04	211.405	0.189767	-24.7285	1.61549	-25.58	-25.1595	-28.3059
57.1	-6.91	0.04	212.078	0.187679	-24.756	1.61549	-25.59	-25.1756	-28.3209
57.2	-6.91	0.04	212.792	0.186091	-24.7746	1.61548	-25.59	-25.1821	-28.3262
57.3	-6.91	0.04	213.539	0.185046	-24.794	1.61548	-25.59	-25.1888	-28.3317
57.4	-6.91	0.04	214.311	0.184557	-24.8141	1.61548	-25.59	-25.1958	-28.3374
57.5	-6.91	0.04	215.099	0.184571	-24.8344	1.61548	-25.59	-25.203	-28.3432
57.6	-6.92	0.04	215.895	0.185103	-24.8646	1.61548	-25.6	-25.2202	-28.3591
57.7	-6.92	0.04	216.689	0.186378	-24.885	1.61548	-25.6	-25.2273	-28.3649
57.8	-6.92	0.04	217.476	0.188625	-24.905	1.61548	-25.6	-25.2345	-28.3707
57.9	-6.92	0.04	218.246	0.19199	-24.9245	1.61548	-25.6	-25.2414	-28.3764
58	-6.92	0.04	218.994	0.196459	-24.9434	1.61549	-25.6	-25.2482	-28.3819
58.1	-6.92	0.04	219.714	0.201905	-24.9615	1.61549	-25.6	-25.2547	-28.3872
58.2	-6.92	0.04	220.4	0.208146	-24.9787	1.61549	-25.6	-25.2609	-28.3923
58.3	-6.92	0.04	221.045	0.215001	-24.9948	1.61549	-25.6	-25.2667	-28.3971
58.4	-6.92	0.04	221.643	0.222527	-25.0097	1.61549	-25.6	-25.2721	-28.4015
58.5	-6.91	0.04	222.191	0.230752	-25.0135	1.61549	-25.59	-25.2671	-28.3955
58.6	-6.91	0.04	222.683	0.23946	-25.0256	1.61549	-25.59	-25.2715	-28.3992
58.7	-6.91	0.04	223.115	0.248254	-25.0363	1.61549	-25.59	-25.2755	-28.4023
58.8	-6.91	0.04	223.485	0.256648	-25.0454	1.61549	-25.59	-25.2788	-28.4051
58.9	-6.91	0.04	223.788	0.26404	-25.0529	1.61549	-25.59	-25.2815	-28.4073
59	-6.91	0.04	224.016	0.26977	-25.0585	1.61549	-25.59	-25.2836	-28.409
59.1	-6.9	0.04	224.164	0.273272	-25.0523	1.61549	-25.58	-25.2749	-28.4001
59.2	-6.9	0.04	224.226	0.274372	-25.0538	1.61549	-25.58	-25.2755	-28.4005
59.3	-6.9	0.04	224.203	0.273454	-25.0532	1.61549	-25.58	-25.2753	-28.4004
59.4	-6.89	0.04	224.099	0.270976	-25.0409	1.61549	-25.57	-25.2644	-28.3896
59.5	-6.89	0.04	223.915	0.267309	-25.0363	1.61549	-25.57	-25.2627	-28.3882
59.6	-6.89	0.04	223.657	0.262629	-25.03	1.61549	-25.57	-25.2604	-28.3863
59.7	-6.88	0.04	223.327	0.256956	-25.0121	1.61549	-25.56	-25.2474	-28.3739
59.8	-6.88	0.04	222.93	0.250238	-25.0023	1.61549	-25.56	-25.2438	-28.371
59.9	-6.88	0.04	222.472	0.242578	-24.991	1.61549	-25.56	-25.2396	-28.3676
60	-6.87	0.04	221.96	0.234237	-24.9685	1.61549	-25.55	-25.225	-28.3538
60.1	-6.87	0.04	221.402	0.22546	-24.9546	1.61549	-25.55	-25.22	-28.3497
60.2	-6.86	0.04	220.804	0.216458	-24.9299	1.61549	-25.54	-25.2046	-28.3353
60.3	-6.86	0.04	220.17	0.207625	-24.914	1.61549	-25.54	-25.1988	-28.3306
60.4	-6.85	0.04	219.505	0.199497	-24.8875	1.61549	-25.53	-25.1828	-28.3157
60.5	-6.85	0.04	218.815	0.192561	-24.8702	1.61548	-25.53	-25.1766	-28.3106
60.6	-6.84	0.04	218.105	0.18714	-24.8424	1.61548	-25.52	-25.1601	-28.2954
60.7	-6.84	0.04	217.377	0.183393	-24.8239	1.61548	-25.52	-25.1536	-28.29
60.8	-6.83	0.04	216.636	0.181353	-24.7952	1.61548	-25.51	-25.1369	-28.2745
60.9	-6.83	0.04	215.887	0.180926	-24.7761	1.61548	-25.51	-25.1301	-28.269
61	-6.82	0.04	215.134	0.181918	-24.7469	1.61548	-25.5	-25.1133	-28.2535
61.1	-6.81	0.04	214.382	0.184087	-24.7177	1.61548	-25.49	-25.0965	-28.2379
61.2	-6.81	0.04	213.633	0.187172	-24.6983	1.61548	-25.49	-25.0897	-28.2324
61.3	-6.8	0.04	212.889	0.190994	-24.6691	1.61549	-25.48	-25.073	-28.2169
61.4	-6.79	0.04	212.149	0.195525	-24.64	1.61549	-25.47	-25.0563	-28.2014
61.5	-6.79	0.04	211.413	0.200712	-24.6207	1.61549	-25.47	-25.0496	-28.196
61.6	-6.78	0.04	210.68	0.206452	-24.5915	1.61549	-25.46	-25.033	-28.1806
61.7	-6.77	0.04	209.951	0.21256	-24.5625	1.61549	-25.45	-25.0164	-28.1652
61.8	-6.77	0.04	209.229	0.218751	-24.5433	1.61549	-25.45	-25.0099	-28.1599
61.9	-6.76	0.04	208.515	0.224622	-24.5144	1.61549	-25.44	-24.9934	-28.1446
62	-6.75	0.04	207.815	0.22972	-24.4859	1.61549	-25.43	-24.9771	-28.1295
62.1	-6.75	0.04	207.128	0.233633	-24.4674	1.61549	-25.43	-24.9709	-28.1244
62.2	-6.74	0.04	206.46	0.236317	-24.4396	1.61549	-25.42	-24.9548	-28.1095
62.3	-6.73	0.04	205.812	0.237917	-24.4122	1.61549	-25.41	-24.939	-28.0947
62.4	-6.72	0.04	205.189	0.238579	-24.3855	1.61549	-25.4	-24.9233	-28.0801
62.5	-6.72	0.04	204.593	0.238429	-24.3692	1.61549	-25.4	-24.9179	-28.0757
62.6	-6.71	0.04	204.028	0.237556	-24.344	1.61549	-25.39	-24.9028	-28.0615
62.7	-6.7	0.04	203.497	0.235972	-24.3196	1.61549	-25.38	-24.888	-28.0476
62.8	-6.69	0.04	203.002	0.233613	-24.2961	1.61549	-25.37	-24.8736	-28.0339
62.9	-6.69	0.04	202.545	0.230515	-24.2835	1.61549	-25.37	-24.8694	-28.0306
63	-6.68	0.04	202.129	0.226935	-24.2622	1.61549	-25.36	-24.8557	-28.0175
63.1	-6.67	0.04	201.755	0.223119	-24.242	1.61549	-25.35	-24.8423	-28.0047
63.2	-6.66	0.04	201.424	0.219249	-24.223	1.61549	-25.34	-24.8293	-27.9923
63.3	-6.65	0.04	201.137	0.215481	-24.2052	1.61549	-25.33	-24.8167	-27.9802
63.4	-6.65	0.04	200.895	0.211943	-24.1984	1.61549	-25.33	-24.8145	-27.9784
63.5	-6.64	0.04	200.697	0.208732	-24.1831	1.61549	-25.32	-24.8027	-27.9669
63.6	-6.63	0.04	200.546	0.205912	-24.1691	1.61549	-25.31	-24.7913	-27.9558
63.7	-6.62	0.05	200.439	0.203518	-24.1562	1.61576	-25.3	-24.7804	-27.945
63.8	-6.62	0.05	200.376	0.20157	-24.1545	1.61576	-25.3	-24.7798	-27.9446
63.9	-6.61	0.05	200.354	0.200072	-24.144	1.61576	-25.29	-24.7696	-27.9344
64	-6.6	0.05	200.37	0.19901	-24.1347	1.61576	-25.28	-24.7597	-27.9245
64.1	-6.59	0.05	200.422	0.198403	-24.1263	1.61576	-25.27	-24.7502	-27.9149
64.2	-6.59	0.05	200.505	0.198452	-24.1286	1.61576	-25.27	-24.751	-27.9155
64.3	-6.58	0.05	200.612	0.199361	-24.1218	1.61576	-25.26	-24.7419	-27.9063
64.4	-6.57	0.05	200.738	0.201301	-24.1155	1.61576	-25.25	-24.7331	-27.8972
64.5	-6.56	0.05	200.875	0.204383	-24.1095	1.61576	-25.24	-24.7243	-27.8883
64.6	-6.56	0.05	201.018	0.20866	-24.1135	1.61576	-25.24	-24.7256	-27.8893
64.7	-6.55	0.05	201.161	0.214153	-24.1076	1.61576	-25.23	-24.7169	-27.8804
64.8	-6.54	0.05	201.3	0.220853	-24.1017	1.61576	-25.22	-24.7082	-27.8714
64.9	-6.54	0.05	201.434	0.228663	-24.1054	1.61576	-25.22	-24.7094	-27.8724
65	-6.53	0.05	201.558	0.237407	-24.099	1.61576	-25.21	-24.7005	-27.8633
65.1	-6.52	0.05	201.673	0.246835	-24.0924	1.61576	-25.2	-24.6915	-27.8541
65.2	-6.52	0.05	201.775	0.256613	-24.0952	1.61576	-25.2	-24.6925	-27.8549
65.3	-6.51	0.05	201.861	0.266338	-24.0878	1.61576	-25.19	-24.6832	-27.8455
65.4	-6.51	0.05	201.93	0.2756	-24.0897	1.61576	-25.19	-24.6839	-27.846
65.5	-6.5	0.05	201.983	0.283989	-24.0813	1.61577	-25.18	-24.6743	-27.8364
65.6	-6.49	0.05	202.016	0.291134	-24.0724	1.61577	-25.17	-24.6646	-27.8267
65.7	-6.49	0.05	202.032	0.296973	-24.0729	1.61577	-25.17	-24.6648	-27.8268
65.8	-6.48	0.05	202.034	0.301688	-24.0631	1.61577	-25.16	-24.6548	-27.8168
65.9	-6.48	0.05	202.023	0.305384	-24.0628	1.61577	-25.16	-24.6547	-27.8167
66	-6.47	0.05	202.001	0.308063	-24.0524	1.61577	-25.15	-24.6445	-27.8066
66.1	-6.47	0.05	201.969	0.309789	-24.0515	1.61577	-25.15	-24.6442	-27.8063
66.2	-6.46	0.05	201.93	0.310646	-24.0406	1.61577	-25.14	-24.6339	-27.796
66.3	-6.46	0.05	201.886	0.310686	-24.0394	1.61577	-25.14	-24.6335	-27.7957
66.4	-6.45	0.05	201.837	0.309929	-24.0282	1.61577	-25.13	-24.623	-27.7854
66.5	-6.45	0.05	201.787	0.308381	-24.0268	1.61577	-25.13	-24.6226	-27.785
66.6	-6.44	0.05	201.737	0.306207	-24.0156	1.61577	-25.12	-24.6121	-27.7746
66.7	-6.44	0.05	201.688	0.303716	-24.0142	1.61577	-25.12	-24.6117	-27.7743
66.8	-6.44	0.05	201.644	0.301199	-24.013	1.61577	-25.12	-24.6113	-27.7739
66.9	-6.43	0.05	201.605	0.298907	-24.0021	1.61577	-25.11	-24.6009	-27.7636
67	-6.43	0.05	201.574	0.297037	-24.0012	1.61577	-25.11	-24.6006	-27.7634
67.1	-6.43	0.05	201.553	0.295727	-24.0007	1.61577	-25.11	-24.6004	-27.7633
67.2	-6.42	0.05	201.548	0.295002	-23.9907	1.61577	-25.1	-24.5904	-27.7532
67.3	-6.42	0.05	201.56	0.294735	-23.991	1.61577	-25.1	-24.5905	-27.7533
67.4	-6.42	0.05	201.592	0.294747	-23.9919	1.61577	-25.1	-24.5908	-27.7535
67.5	-6.41	0.05	201.646	0.294897	-23.9836	1.61577	-25.09	-24.5813	-27.7439
67.6	-6.41	0.05	201.724	0.295037	-23.9858	1.61577	-25.09	-24.582	-27.7445
67.7	-6.41	0.05	201.829	0.294983	-23.9887	1.61577	-25.09	-24.5829	-27.7453
67.8	-6.41	0.05	201.962	0.294521	-23.9924	1.61577	-25.09	-24.5841	-27.7463
67.9	-6.4	0.05	202.127	0.293377	-23.9871	1.61577	-25.08	-24.5756	-27.7375
68	-6.4	0.05	202.326	0.291313	-23.9926	1.61577	-25.08	-24.5774	-27.739
68.1	-6.4	0.05	202.563	0.288453	-23.9992	1.61577	-25.08	-24.5796	-27.7407
68.2	-6.4	0.05	202.839	0.285078	-24.0068	1.61577	-25.08	-24.5821	-27.7427
68.3	-6.4	0.04	203.155	0.281504	-24.0155	1.6155	-25.08	-24.5849	-27.7451
68.4	-6.4	0.04	203.513	0.278074	-24.0253	1.6155	-25.08	-24.5882	-27.7477
68.5	-6.4	0.04	203.913	0.275128	-24.0363	1.6155	-25.08	-24.5918	-27.7507
68.6	-6.4	0.04	204.355	0.272977	-24.0484	1.6155	-25.08	-24.5958	-27.7539
68.7	-6.4	0.04	204.84	0.271864	-24.0617	1.61549	-25.08	-24.6002	-27.7575
68.8	-6.39	0.04	205.369	0.271882	-24.0663	1.61549	-25.07	-24.595	-27.7514
68.9	-6.39	0.04	205.941	0.273006	-24.0818	1.61549	-25.07	-24.6001	-27.7556
69	-6.39	0.04	206.556	0.275128	-24.0984	1.61549	-25.07	-24.6057	-27.7602
69.1	-6.39	0.04	207.216	0.278056	-24.1162	1.6155	-25.07	-24.6117	-27.765
69.2	-6.39	0.04	207.92	0.281495	-24.1351	1.6155	-25.07	-24.618	-27.7702
69.3	-6.39	0.04	208.669	0.285046	-24.1552	1.6155	-25.07	-24.6248	-27.7758
69.4	-6.39	0.04	209.464	0.288274	-24.1763	1.6155	-25.07	-24.632	-27.7816
69.5	-6.39	0.04	210.304	0.290742	-24.1986	1.6155	-25.07	-24.6396	-27.7878
69.6	-6.39	0.04	211.189	0.29203	-24.222	1.6155	-25.07	-24.6476	-27.7944
69.7	-6.4	0.04	212.119	0.291986	-24.2562	1.6155	-25.08	-24.666	-27.8112
69.8	-6.4	0.04	213.088	0.290773	-24.2815	1.6155	-25.08	-24.6748	-27.8184
69.9	-6.4	0.04	214.091	0.288548	-24.3076	1.61549	-25.08	-24.6838	-27.8258
70	-6.4	0.05	215.123	0.285455	-24.3342	1.61576	-25.08	-24.6932	-27.8334
70.1	-6.4	0.05	216.175	0.281628	-24.3612	1.61576	-25.08	-24.7027	-27.8411
70.2	-6.4	0.05	217.243	0.277228	-24.3885	1.61576	-25.08	-24.7123	-27.849
70.3	-6.4	0.05	218.32	0.272455	-24.4158	1.61576	-25.08	-24.7221	-27.857
70.4	-6.4	0.05	219.401	0.267481	-24.4431	1.61576	-25.08	-24.7319	-27.8649
70.5	-6.4	0.05	220.478	0.262431	-24.4701	1.61576	-25.08	-24.7416	-27.8729
70.6	-6.4	0.05	221.546	0.257301	-24.4968	1.61576	-25.08	-24.7513	-27.8808
70.7	-6.4	0.05	222.599	0.252005	-24.5229	1.61576	-25.08	-24.7608	-27.8885
70.8	-6.4	0.05	223.632	0.246507	-24.5483	1.61576	-25.08	-24.7701	-27.8962
70.9	-6.41	0.05	224.638	0.240849	-24.5828	1.61576	-25.09	-24.7892	-27.9136
71	-6.41	0.05	225.613	0.235085	-24.6066	1.61576	-25.09	-24.798	-27.9208
71.1	-6.41	0.05	226.55	0.229317	-24.6294	1.61576	-25.09	-24.8065	-27.9277
71.2	-6.41	0.05	227.445	0.223677	-24.651	1.61575	-25.09	-24.8146	-27.9343
71.3	-6.41	0.05	228.292	0.218301	-24.6713	1.61575	-25.09	-24.8223	-27.9405
71.4	-6.41	0.05	229.086	0.213337	-24.6903	1.61575	-25.09	-24.8295	-27.9464
71.5	-6.41	0.06	229.827	0.208964	-24.708	1.61608	-25.09	-24.8362	-27.9519
71.6	-6.41	0.06	230.513	0.205383	-24.7243	1.61608	-25.09	-24.8424	-27.9569
71.7	-6.41	0.06	231.141	0.202832	-24.7392	1.61608	-25.09	-24.848	-27.9616
71.8	-6.41	0.06	231.712	0.201538	-24.7526	1.61608	-25.09	-24.8532	-27.9658
71.9	-6.41	0.06	232.225	0.201663	-24.7647	1.61608	-25.09	-24.8578	-27.9696
72	-6.42	0.06	232.684	0.203313	-24.7853	1.61608	-25.1	-24.872	-27.9829
72.1	-6.42	0.06	233.091	0.206529	-24.7948	1.61608	-25.1	-24.8757	-27.9859
72.2	-6.42	0.06	233.447	0.211279	-24.8031	1.61608	-25.1	-24.8789	-27.9886
72.3	-6.42	0.06	233.759	0.217443	-24.8104	1.61608	-25.1	-24.8817	-27.9909
72.4	-6.42	0.06	234.031	0.22484	-24.8167	1.61608	-25.1	-24.8842	-27.9929
72.5	-6.42	0.06	234.271	0.233242	-24.8223	1.61608	-25.1	-24.8863	-27.9947
72.6	-6.42	0.06	234.484	0.242343	-24.8273	1.61608	-25.1	-24.8883	-27.9962
72.7	-6.42	0.06	234.678	0.251746	-24.8318	1.61608	-25.1	-24.89	-27.9977
72.8	-6.42	0.06	234.86	0.26103	-24.836	1.61608	-25.1	-24.8917	-27.999
72.9	-6.42	0.06	235.035	0.269771	-24.8401	1.61609	-25.1	-24.8933	-28.0003
73	-6.42	0.06	235.21	0.277523	-24.8441	1.61609	-25.1	-24.8948	-28.0016
73.1	-6.42	0.06	235.39	0.28381	-24.8483	1.61609	-25.1	-24.8965	-28.0029
73.2	-6.42	0.05	235.581	0.288162	-24.8527	1.61576	-25.1	-24.8982	-28.0043
73.3	-6.43	0.05	235.786	0.290157	-24.8672	1.61576	-25.11	-24.91	-28.0158
73.4	-6.43	0.05	236.009	0.289782	-24.8724	1.61576	-25.11	-24.9121	-28.0175
73.5	-6.43	0.05	236.25	0.287357	-24.8779	1.61576	-25.11	-24.9142	-28.0193
73.6	-6.43	0.05	236.508	0.283236	-24.8838	1.61576	-25.11	-24.9166	-28.0212
73.7	-6.43	0.05	236.784	0.277791	-24.8902	1.61576	-25.11	-24.9191	-28.0232
73.8	-6.43	0.05	237.078	0.271399	-24.8969	1.61576	-25.11	-24.9217	-28.0254
73.9	-6.43	0.05	237.39	0.264413	-24.9041	1.61576	-25.11	-24.9246	-28.0277
74	-6.43	0.05	237.715	0.257157	-24.9115	1.61576	-25.11	-24.9275	-28.0301
74.1	-6.43	0.05	238.053	0.249948	-24.9192	1.61576	-25.11	-24.9306	-28.0326
74.2	-6.43	0.05	238.4	0.243096	-24.9271	1.61575	-25.11	-24.9337	-28.0351
74.3	-6.43	0.05	238.754	0.236877	-24.9351	1.61575	-25.11	-24.9369	-28.0377
74.4	-6.43	0.05	239.11	0.231486	-24.9432	1.61575	-25.11	-24.9401	-28.0404
74.5	-6.43	0.05	239.46	0.227048	-24.9511	1.61575	-25.11	-24.9433	-28.0429
74.6	-6.43	0.05	239.799	0.223648	-24.9588	1.61575	-25.11	-24.9463	-28.0454
74.7	-6.43	0.04	240.119	0.221313	-24.966	1.61548	-25.11	-24.9492	-28.0478
74.8	-6.43	0.04	240.416	0.220015	-24.9727	1.61548	-25.11	-24.9519	-28.05
74.9	-6.43	0.04	240.684	0.219687	-24.9788	1.61548	-25.11	-24.9543	-28.052
75	-6.44	0.04	240.916	0.220213	-24.9938	1.61548	-25.12	-24.9664	-28.0637
75.1	-6.44	0.04	241.107	0.22141	-24.9981	1.61548	-25.12	-24.9682	-28.0651
75.2	-6.44	0.04	241.25	0.223129	-25.0013	1.61548	-25.12	-24.9695	-28.0661
75.3	-6.44	0.04	241.34	0.225288	-25.0033	1.61548	-25.12	-24.9703	-28.0668
75.4	-6.44	0.04	241.373	0.227798	-25.004	1.61549	-25.12	-24.9706	-28.067
75.5	-6.44	0.04	241.344	0.230556	-25.0034	1.61549	-25.12	-24.9703	-28.0668
75.6	-6.44	0.04	241.246	0.233444	-25.0012	1.61549	-25.12	-24.9694	-28.0661
75.7	-6.44	0.04	241.079	0.236298	-24.9974	1.61549	-25.12	-24.9679	-28.0649
75.8	-6.44	0.04	240.842	0.238933	-24.9921	1.61549	-25.12	-24.9658	-28.0631
75.9	-6.44	0.04	240.536	0.241334	-24.9852	1.61549	-25.12	-24.963	-28.0609
76	-6.44	0.04	240.165	0.243656	-24.9769	1.61549	-25.12	-24.9597	-28.0581
76.1	-6.44	0.04	239.735	0.245999	-24.9672	1.61549	-25.12	-24.9558	-28.055
76.2	-6.44	0.04	239.255	0.248429	-24.9563	1.61549	-25.12	-24.9514	-28.0514
76.3	-6.44	0.04	238.73	0.250968	-24.9444	1.61549	-25.12	-24.9467	-28.0475
76.4	-6.44	0.04	238.169	0.253573	-24.9316	1.61549	-25.12	-24.9416	-28.0434
76.5	-6.44	0.04	237.579	0.25614	-24.9182	1.61549	-25.12	-24.9363	-28.0391
76.6	-6.44	0.04	236.965	0.258492	-24.9041	1.61549	-25.12	-24.9307	-28.0345
76.7	-6.44	0.04	236.334	0.260402	-24.8897	1.61549	-25.12	-24.925	-28.0299
76.8	-6.44	0.04	235.692	0.261666	-24.8749	1.61549	-25.12	-24.9192	-28.0251
76.9	-6.44	0.04	235.045	0.262223	-24.8599	1.61549	-25.12	-24.9133	-28.0204
77	-6.44	0.04	234.4	0.262031	-24.845	1.61549	-25.12	-24.9075	-28.0156
77.1	-6.44	0.05	233.765	0.26103	-24.8302	1.61576	-25.12	-24.9018	-28.0109
77.2	-6.45	0.05	233.145	0.259161	-24.8255	1.61576	-25.13	-24.9062	-28.0163
77.3	-6.45	0.05	232.545	0.256379	-24.8115	1.61576	-25.13	-24.9007	-28.0119
77.4	-6.45	0.05	231.971	0.252696	-24.798	1.61576	-25.13	-24.8955	-28.0077
77.5	-6.45	0.05	231.427	0.248223	-24.7852	1.61576	-25.13	-24.8906	-28.0037
77.6	-6.45	0.05	230.919	0.243087	-24.7732	1.61576	-25.13	-24.886	-27.9999
77.7	-6.45	0.05	230.451	0.237423	-24.7621	1.61576	-25.13	-24.8818	-27.9965
77.8	-6.45	0.05	230.024	0.231404	-24.752	1.61575	-25.13	-24.8779	-27.9933
77.9	-6.45	0.05	229.64	0.225233	-24.7428	1.61575	-25.13	-24.8745	-27.9905
78	-6.45	0.05	229.3	0.219115	-24.7347	1.61575	-25.13	-24.8714	-27.988
78.1	-6.45	0.05	229.005	0.213246	-24.7277	1.61575	-25.13	-24.8687	-27.9858
78.2	-6.45	0.05	228.757	0.207802	-24.7217	1.61575	-25.13	-24.8665	-27.984
78.3	-6.45	0.05	228.554	0.202911	-24.7169	1.61575	-25.13	-24.8646	-27.9825
78.4	-6.45	0.05	228.396	0.198678	-24.7131	1.61575	-25.13	-24.8632	-27.9813
78.5	-6.45	0.05	228.284	0.195175	-24.7104	1.61575	-25.13	-24.8622	-27.9805
78.6	-6.45	0.05	228.217	0.19243	-24.7088	1.61575	-25.13	-24.8616	-27.98
78.7	-6.45	0.06	228.191	0.190395	-24.7082	1.61608	-25.13	-24.8614	-27.9798
78.8	-6.45	0.06	228.206	0.188975	-24.7085	1.61608	-25.13	-24.8615	-27.9799
78.9	-6.45	0.06	228.256	0.188054	-24.7097	1.61608	-25.13	-24.8619	-27.9803
79	-6.45	0.06	228.341	0.187504	-24.7118	1.61608	-25.13	-24.8627	-27.9809
79.1	-6.45	0.06	228.457	0.187186	-24.7146	1.61608	-25.13	-24.8638	-27.9818
79.2	-6.46	0.06	228.601	0.187037	-24.7278	1.61608	-25.14	-24.8751	-27.9928
79.3	-6.46	0.06	228.771	0.187065	-24.7319	1.61608	-25.14	-24.8766	-27.9941
79.4	-6.46	0.06	228.965	0.187271	-24.7365	1.61608	-25.14	-24.8784	-27.9955
79.5	-6.46	0.06	229.18	0.187662	-24.7417	1.61608	-25.14	-24.8803	-27.9971
79.6	-6.46	0.06	229.415	0.188284	-24.7473	1.61608	-25.14	-24.8824	-27.9988
79.7	-6.46	0.06	229.667	0.189185	-24.7533	1.61608	-25.14	-24.8847	-28.0007
79.8	-6.46	0.06	229.935	0.190398	-24.7597	1.61608	-25.14	-24.8871	-28.0027
79.9	-6.46	0.05	230.215	0.191938	-24.7663	1.61575	-25.14	-24.8897	-28.0047
80	-6.46	0.05	230.508	0.193785	-24.7733	1.61575	-25.14	-24.8923	-28.0069
80.1	-6.46	0.05	230.814	0.195967	-24.7805	1.61575	-25.14	-24.8951	-28.0091
80.2	-6.46	0.05	231.132	0.198543	-24.788	1.61575	-25.14	-24.898	-28.0115
80.3	-6.46	0.05	231.465	0.201564	-24.7959	1.61575	-25.14	-24.901	-28.0139
80.4	-6.46	0.05	231.813	0.20506	-24.8041	1.61575	-25.14	-24.9041	-28.0165
80.5	-6.46	0.05	232.176	0.209006	-24.8126	1.61575	-25.14	-24.9074	-28.0192
80.6	-6.46	0.05	232.555	0.213342	-24.8215	1.61575	-25.14	-24.9108	-28.022
80.7	-6.47	0.05	232.95	0.218005	-24.8406	1.61575	-25.15	-24.9244	-28.0349
80.8	-6.47	0.05	233.361	0.222952	-24.8502	1.61575	-25.15	-24.9281	-28.0379
80.9	-6.47	0.05	233.789	0.228264	-24.8602	1.61575	-25.15	-24.932	-28.0411
81	-6.47	0.05	234.234	0.234071	-24.8705	1.61575	-25.15	-24.936	-28.0444
81.1	-6.47	0.05	234.697	0.240486	-24.8813	1.61575	-25.15	-24.9402	-28.0478
81.2	-6.47	0.05	235.18	0.247596	-24.8925	1.61576	-25.15	-24.9446	-28.0514
81.3	-6.47	0.05	235.682	0.255448	-24.9041	1.61576	-25.15	-24.9491	-28.0551
81.4	-6.47	0.04	236.202	0.264006	-24.9161	1.61549	-25.15	-24.9538	-28.0589
81.5	-6.47	0.04	236.737	0.273183	-24.9284	1.61549	-25.15	-24.9586	-28.0628
81.6	-6.47	0.04	237.286	0.282859	-24.9409	1.61549	-25.15	-24.9636	-28.0669
81.7	-6.47	0.04	237.845	0.292895	-24.9537	1.61549	-25.15	-24.9687	-28.071
81.8	-6.47	0.04	238.414	0.303136	-24.9667	1.61549	-25.15	-24.9738	-28.0752
81.9	-6.47	0.04	238.987	0.313391	-24.9797	1.61549	-25.15	-24.979	-28.0794
82	-6.47	0.04	239.56	0.323444	-24.9927	1.61549	-25.15	-24.9842	-28.0837
82.1	-6.47	0.04	240.129	0.33306	-25.0055	1.61549	-25.15	-24.9893	-28.0879
82.2	-6.48	0.04	240.689	0.341954	-25.0279	1.6155	-25.16	-25.0044	-28.102
82.3	-6.48	0.04	241.235	0.349764	-25.0402	1.6155	-25.16	-25.0093	-28.106
82.4	-6.48	0.04	241.762	0.356118	-25.052	1.6155	-25.16	-25.0141	-28.1099
82.5	-6.48	0.04	242.264	0.360652	-25.0632	1.6155	-25.16	-25.0186	-28.1136
82.6	-6.48	0.04	242.737	0.363026	-25.0737	1.6155	-25.16	-25.0229	-28.1171
82.7	-6.48	0.04	243.176	0.363065	-25.0835	1.6155	-25.16	-25.0269	-28.1204
82.8	-6.48	0.04	243.574	0.361102	-25.0923	1.6155	-25.16	-25.0305	-28.1233
82.9	-6.48	0.04	243.928	0.357556	-25.1002	1.6155	-25.16	-25.0337	-28.1259
83	-6.48	0.04	244.234	0.352805	-25.1069	1.6155	-25.16	-25.0365	-28.1282
83.1	-6.48	0.04	244.486	0.34712	-25.1125	1.6155	-25.16	-25.0387	-28.13
83.2	-6.48	0.04	244.682	0.340577	-25.1168	1.61549	-25.16	-25.0405	-28.1315
83.3	-6.48	0.04	244.818	0.333162	-25.1198	1.61549	-25.16	-25.0417	-28.1325
83.4	-6.48	0.04	244.891	0.324805	-25.1214	1.61549	-25.16	-25.0424	-28.133
83.5	-6.48	0.04	244.899	0.315589	-25.1216	1.61549	-25.16	-25.0425	-28.1331
83.6	-6.48	0.04	244.841	0.305833	-25.1203	1.61549	-25.16	-25.0419	-28.1326
83.7	-6.48	0.04	244.715	0.295822	-25.1175	1.61549	-25.16	-25.0408	-28.1317
83.8	-6.48	0.04	244.523	0.28583	-25.1133	1.61549	-25.16	-25.0391	-28.1303
83.9	-6.48	0.04	244.264	0.276155	-25.1076	1.61549	-25.16	-25.0367	-28.1284
84	-6.48	0.04	243.939	0.26711	-25.1004	1.61549	-25.16	-25.0338	-28.126
84.1	-6.48	0.04	243.55	0.258969	-25.0918	1.61549	-25.16	-25.0303	-28.1231
84.2	-6.48	0.05	243.101	0.251973	-25.0818	1.61575	-25.16	-25.0262	-28.1198
84.3	-6.48	0.05	242.596	0.246351	-25.0706	1.61575	-25.16	-25.0216	-28.1161
84.4	-6.48	0.05	242.04	0.242302	-25.0582	1.61575	-25.16	-25.0166	-28.112
84.5	-6.48	0.05	241.437	0.239952	-25.0447	1.61575	-25.16	-25.0112	-28.1075
84.6	-6.48	0.05	240.791	0.239342	-25.0302	1.61575	-25.16	-25.0053	-28.1028
84.7	-6.48	0.05	240.107	0.240454	-25.0148	1.61575	-25.16	-24.9991	-28.0977
84.8	-6.48	0.05	239.39	0.243218	-24.9986	1.61575	-25.16	-24.9926	-28.0924
84.9	-6.48	0.05	238.644	0.247518	-24.9817	1.61576	-25.16	-24.9859	-28.0869
85	-6.48	0.05	237.874	0.253206	-24.9642	1.61576	-25.16	-24.9789	-28.0812
85.1	-6.48	0.05	237.086	0.260112	-24.9462	1.61576	-25.16	-24.9718	-28.0754
85.2	-6.48	0.05	236.283	0.268047	-24.9277	1.61576	-25.16	-24.9645	-28.0695
85.3	-6.48	0.05	235.469	0.276807	-24.909	1.61576	-25.16	-24.9572	-28.0635
85.4	-6.48	0.05	234.651	0.286178	-24.89	1.61576	-25.16	-24.9498	-28.0575
85.5	-6.48	0.05	233.833	0.295897	-24.871	1.61576	-25.16	-24.9424	-28.0514
85.6	-6.48	0.05	233.018	0.305623	-24.852	1.61576	-25.16	-24.935	-28.0454
85.7	-6.48	0.05	232.212	0.315016	-24.8331	1.61576	-25.16	-24.9277	-28.0395
85.8	-6.48	0.05	231.419	0.323746	-24.8144	1.61576	-25.16	-24.9206	-28.0336
85.9	-6.48	0.05	230.644	0.331505	-24.7961	1.61576	-25.16	-24.9135	-28.0279
86	-6.48	0.05	229.891	0.338014	-24.7782	1.61577	-25.16	-24.9067	-28.0223
86.1	-6.48	0.05	229.163	0.343028	-24.7609	1.61577	-25.16	-24.9002	-28.017
86.2	-6.48	0.05	228.465	0.346315	-24.7442	1.61577	-25.16	-24.8938	-28.0118
86.3	-6.48	0.05	227.798	0.347699	-24.7282	1.61577	-25.16	-24.8878	-28.0069
86.4	-6.48	0.05	227.167	0.347382	-24.713	1.61577	-25.16	-24.8821	-28.0022
86.5	-6.48	0.05	226.574	0.345756	-24.6987	1.61577	-25.16	-24.8767	-27.9979
86.6	-6.48	0.05	226.02	0.34316	-24.6852	1.61577	-25.16	-24.8717	-27.9938
86.7	-6.48	0.05	225.507	0.339787	-24.6728	1.61577	-25.16	-24.8671	-27.99
86.8	-6.48	0.05	225.036	0.33576	-24.6613	1.61577	-25.16	-24.8628	-27.9865
86.9	-6.48	0.05	224.607	0.331157	-24.6508	1.61577	-25.16	-24.8589	-27.9834
87	-6.47	0.05	224.22	0.326017	-24.6315	1.61577	-25.15	-24.8454	-27.9705
87.1	-6.47	0.05	223.876	0.320362	-24.6231	1.61576	-25.15	-24.8423	-27.968
87.2	-6.47	0.05	223.575	0.314394	-24.6157	1.61576	-25.15	-24.8396	-27.9657
87.3	-6.47	0.05	223.316	0.308383	-24.6093	1.61576	-25.15	-24.8373	-27.9638
87.4	-6.47	0.05	223.097	0.302474	-24.6039	1.61576	-25.15	-24.8353	-27.9622
87.5	-6.47	0.05	222.919	0.296773	-24.5995	1.61576	-25.15	-24.8337	-27.9609
87.6	-6.47	0.05	222.78	0.291357	-24.5961	1.61576	-25.15	-24.8324	-27.9599
87.7	-6.47	0.05	222.681	0.286251	-24.5936	1.61576	-25.15	-24.8315	-27.9591
87.8	-6.47	0.05	222.62	0.281401	-24.5921	1.61576	-25.15	-24.831	-27.9587
87.9	-6.47	0.05	222.598	0.276723	-24.5916	1.61576	-25.15	-24.8308	-27.9585
88	-6.47	0.05	222.615	0.272105	-24.592	1.61576	-25.15	-24.8309	-27.9587
88.1	-6.47	0.05	222.67	0.26742	-24.5933	1.61576	-25.15	-24.8314	-27.9591
88.2	-6.47	0.05	222.763	0.262536	-24.5956	1.61576	-25.15	-24.8323	-27.9597
88.3	-6.47	0.05	222.893	0.257451	-24.5989	1.61576	-25.15	-24.8334	-27.9607
88.4	-6.47	0.05	223.056	0.25227	-24.6029	1.61576	-25.15	-24.8349	-27.9619
88.5	-6.47	0.05	223.248	0.24712	-24.6076	1.61576	-25.15	-24.8367	-27.9633
88.6	-6.47	0.05	223.468	0.242138	-24.613	1.61576	-25.15	-24.8386	-27.9649
88.7	-6.47	0.05	223.712	0.23746	-24.619	1.61576	-25.15	-24.8409	-27.9667
88.8	-6.47	0.05	223.977	0.233198	-24.6255	1.61576	-25.15	-24.8432	-27.9687
88.9	-6.47	0.05	224.259	0.229381	-24.6325	1.61576	-25.15	-24.8458	-27.9708
89	-6.47	0.05	224.557	0.226003	-24.6398	1.61576	-25.15	-24.8485	-27.973
89.1	-6.47	0.05	224.866	0.223037	-24.6473	1.61575	-25.15	-24.8513	-27.9753
89.2	-6.47	0.05	225.184	0.220439	-24.6551	1.61575	-25.15	-24.8542	-27.9776
89.3	-6.47	0.05	225.509	0.218154	-24.663	1.61575	-25.15	-24.8571	-27.98
89.4	-6.47	0.05	225.837	0.216167	-24.671	1.61575	-25.15	-24.8601	-27.9824
89.5	-6.47	0.05	226.168	0.214506	-24.679	1.61575	-25.15	-24.8631	-27.9849
89.6	-6.47	0.05	226.499	0.213194	-24.687	1.61575	-25.15	-24.8661	-27.9873
89.7	-6.47	0.05	226.829	0.212247	-24.695	1.61575	-25.15	-24.869	-27.9897
89.8	-6.47	0.05	227.156	0.211655	-24.7029	1.61575	-25.15	-24.872	-27.9922
89.9	-6.47	0.05	227.48	0.211357	-24.7107	1.61575	-25.15	-24.8749	-27.9945
90	-6.47	0.05	227.799	0.21127	-24.7184	1.61575	-25.15	-24.8778	-27.9969
90.1	-6.47	0.05	228.115	0.211309	-24.726	1.61575	-25.15	-24.8807	-27.9992
90.2	-6.47	0.05	228.426	0.211382	-24.7334	1.61575	-25.15	-24.8835	-28.0015
90.3	-6.47	0.05	228.732	0.211407	-24.7408	1.61575	-25.15	-24.8863	-28.0038
90.4	-6.47	0.05	229.032	0.21133	-24.7479	1.61575	-25.15	-24.889	-28.006
90.5	-6.47	0.05	229.326	0.211239	-24.755	1.61575	-25.15	-24.8916	-28.0082
90.6	-6.48	0.06	229.615	0.211288	-24.7717	1.61608	-25.16	-24.9042	-28.0203
90.7	-6.48	0.06	229.898	0.211638	-24.7784	1.61608	-25.16	-24.9068	-28.0224
90.8	-6.48	0.06	230.176	0.212446	-24.785	1.61608	-25.16	-24.9093	-28.0244
90.9	-6.48	0.06	230.448	0.213857	-24.7915	1.61608	-25.16	-24.9118	-28.0264
91	-6.48	0.06	230.716	0.215962	-24.7978	1.61608	-25.16	-24.9142	-28.0284
91.1	-6.48	0.06	230.98	0.218807	-24.8041	1.61608	-25.16	-24.9166	-28.0304
91.2	-6.48	0.06	231.241	0.222406	-24.8102	1.61608	-25.16	-24.9189	-28.0323
91.3	-6.48	0.06	231.499	0.226745	-24.8163	1.61608	-25.16	-24.9213	-28.0342
91.4	-6.48	0.06	231.756	0.231778	-24.8224	1.61608	-25.16	-24.9236	-28.0361
91.5	-6.48	0.06	232.013	0.237434	-24.8284	1.61608	-25.16	-24.9259	-28.038
91.6	-6.49	0.06	232.27	0.243584	-24.8443	1.61608	-25.17	-24.9382	-28.0499
91.7	-6.49	0.06	232.528	0.250043	-24.8503	1.61608	-25.17	-24.9406	-28.0518
91.8	-6.49	0.06	232.786	0.256617	-24.8564	1.61608	-25.17	-24.9429	-28.0537
91.9	-6.49	0.06	233.046	0.263104	-24.8625	1.61609	-25.17	-24.9453	-28.0556
92	-6.49	0.06	233.308	0.269306	-24.8686	1.61609	-25.17	-24.9476	-28.0575
92.1	-6.49	0.06	233.572	0.275038	-24.8748	1.61609	-25.17	-24.95	-28.0595
92.2	-6.5	0.06	233.84	0.280113	-24.8908	1.61609	-25.18	-24.9624	-28.0715
92.3	-6.5	0.06	234.111	0.284334	-24.8971	1.61609	-25.18	-24.9649	-28.0735
92.4	-6.5	0.06	234.386	0.287494	-24.9035	1.61609	-25.18	-24.9674	-28.0755
92.5	-6.5	0.06	234.667	0.289383	-24.91	1.61609	-25.18	-24.9699	-28.0776
92.6	-6.5	0.06	234.954	0.289792	-24.9167	1.61609	-25.18	-24.9725	-28.0797
92.7	-6.5	0.06	235.248	0.288571	-24.9235	1.61609	-25.18	-24.9752	-28.0819
92.8	-6.51	0.06	235.549	0.285767	-24.9403	1.61609	-25.19	-24.9879	-28.0941
92.9	-6.51	0.06	235.857	0.281645	-24.9474	1.61609	-25.19	-24.9907	-28.0964
93	-6.51	0.06	236.171	0.276497	-24.9546	1.61609	-25.19	-24.9935	-28.0987
93.1	-6.51	0.06	236.491	0.270613	-24.962	1.61609	-25.19	-24.9964	-28.101
93.2	-6.52	0.06	236.817	0.264265	-24.9793	1.61608	-25.2	-25.0094	-28.1134
93.3	-6.52	0.06	237.149	0.257721	-24.9869	1.61608	-25.2	-25.0124	-28.1159
93.4	-6.52	0.06	237.488	0.251258	-24.9946	1.61608	-25.2	-25.0154	-28.1184
93.5	-6.52	0.06	237.833	0.245156	-25.0025	1.61608	-25.2	-25.0186	-28.1209
93.6	-6.53	0.06	238.185	0.239661	-25.0203	1.61608	-25.21	-25.0317	-28.1335
93.7	-6.53	0.06	238.541	0.235007	-25.0284	1.61608	-25.21	-25.035	-28.1362
93.8	-6.53	0.06	238.901	0.231426	-25.0366	1.61608	-25.21	-25.0382	-28.1388
93.9	-6.53	0.06	239.264	0.229137	-25.0448	1.61608	-25.21	-25.0415	-28.1415
94	-6.54	0.06	239.627	0.228319	-25.0629	1.61608	-25.22	-25.0548	-28.1542
94.1	-6.54	0.05	239.991	0.229113	-25.0711	1.61575	-25.22	-25.0581	-28.1569
94.2	-6.54	0.05	240.352	0.231623	-25.0792	1.61575	-25.22	-25.0613	-28.1595
94.3	-6.55	0.05	240.709	0.235904	-25.0971	1.61575	-25.23	-25.0746	-28.1722
94.4	-6.55	0.05	241.061	0.24196	-25.105	1.61575	-25.23	-25.0778	-28.1747
94.5	-6.55	0.05	241.406	0.249751	-25.1127	1.61575	-25.23	-25.0809	-28.1773
94.6	-6.56	0.05	241.742	0.259195	-25.13	1.61576	-25.24	-25.0939	-28.1898
94.7	-6.56	0.05	242.068	0.270146	-25.1373	1.61576	-25.24	-25.0969	-28.1922
94.8	-6.56	0.05	242.383	0.282371	-25.1444	1.61576	-25.24	-25.0997	-28.1945
94.9	-6.56	0.05	242.686	0.295628	-25.1511	1.61576	-25.24	-25.1025	-28.1967
95	-6.57	0.05	242.975	0.309682	-25.1673	1.61576	-25.25	-25.1151	-28.2089
95.1	-6.57	0.05	243.25	0.324309	-25.1734	1.61576	-25.25	-25.1176	-28.2109
95.2	-6.57	0.05	243.508	0.339308	-25.1792	1.61576	-25.25	-25.1199	-28.2128
95.3	-6.58	0.05	243.75	0.354498	-25.1943	1.61576	-25.26	-25.1321	-28.2246
95.4	-6.58	0.05	243.973	0.369684	-25.1993	1.61577	-25.26	-25.1341	-28.2262
95.5	-6.58	0.05	244.176	0.384655	-25.2038	1.61577	-25.26	-25.1359	-28.2277
95.6	-6.59	0.05	244.357	0.399196	-25.2176	1.61577	-25.27	-25.1476	-28.2391
95.7	-6.59	0.05	244.515	0.413089	-25.221	1.61577	-25.27	-25.149	-28.2402
95.8	-6.59	0.05	244.649	0.426118	-25.224	1.61577	-25.27	-25.1502	-28.2412
95.9	-6.6	0.05	244.756	0.438073	-25.2362	1.61577	-25.28	-25.1612	-28.252
96	-6.6	0.05	244.835	0.448746	-25.2379	1.61578	-25.28	-25.1619	-28.2526
96.1	-6.6	0.05	244.885	0.457886	-25.239	1.61578	-25.28	-25.1623	-28.253
96.2	-6.61	0.05	244.905	0.465212	-25.2493	1.61578	-25.29	-25.1725	-28.2631
96.3	-6.61	0.05	244.895	0.470447	-25.249	1.61578	-25.29	-25.1724	-28.263
96.4	-6.61	0.05	244.854	0.473326	-25.2481	1.61578	-25.29	-25.1721	-28.2627
96.5	-6.62	0.06	244.781	0.473641	-25.2563	1.61611	-25.3	-25.1814	-28.2722
96.6	-6.62	0.06	244.679	0.471592	-25.2541	1.61611	-25.3	-25.1805	-28.2714
96.7	-6.62	0.06	244.55	0.467655	-25.2513	1.61611	-25.3	-25.1793	-28.2705
96.8	-6.62	0.06	244.398	0.462304	-25.2479	1.6161	-25.3	-25.1779	-28.2694
96.9	-6.63	0.06	244.229	0.455996	-25.254	1.6161	-25.31	-25.1864	-28.2781
97	-6.63	0.06	244.046	0.44916	-25.2499	1.6161	-25.31	-25.1848	-28.2768
97.1	-6.63	0.06	243.853	0.442192	-25.2457	1.6161	-25.31	-25.183	-28.2753
97.2	-6.64	0.06	243.654	0.435441	-25.2511	1.6161	-25.32	-25.1912	-28.2839
97.3	-6.64	0.06	243.453	0.429211	-25.2466	1.6161	-25.32	-25.1894	-28.2824
97.4	-6.64	0.06	243.254	0.423777	-25.2422	1.6161	-25.32	-25.1876	-28.2809
97.5	-6.64	0.06	243.06	0.419401	-25.2379	1.6161	-25.32	-25.1858	-28.2795
97.6	-6.65	0.06	242.875	0.416316	-25.2436	1.6161	-25.33	-25.1942	-28.2881
97.7	-6.65	0.06	242.703	0.414719	-25.2398	1.6161	-25.33	-25.1926	-28.2869
97.8	-6.65	0.06	242.546	0.414772	-25.2363	1.6161	-25.33	-25.1912	-28.2857
97.9	-6.65	0.06	242.408	0.416647	-25.2332	1.6161	-25.33	-25.1899	-28.2847
98	-6.66	0.06	242.29	0.420709	-25.2404	1.6161	-25.34	-25.1989	-28.2938
98.1	-6.66	0.06	242.193	0.427215	-25.2382	1.6161	-25.34	-25.198	-28.2931
98.2	-6.66	0.06	242.113	0.436277	-25.2365	1.6161	-25.34	-25.1973	-28.2925
98.3	-6.66	0.06	242.051	0.447914	-25.2351	1.6161	-25.34	-25.1967	-28.2921
98.4	-6.67	0.06	242.004	0.46204	-25.2438	1.61611	-25.35	-25.2063	-28.3017
98.5	-6.67	0.06	241.971	0.478469	-25.2431	1.61611	-25.35	-25.206	-28.3015
98.6	-6.67	0.06	241.95	0.496924	-25.2426	1.61611	-25.35	-25.2058	-28.3013
98.7	-6.67	0.06	241.941	0.516981	-25.2424	1.61611	-25.35	-25.2057	-28.3012
98.8	-6.67	0.06	241.943	0.53798	-25.2425	1.61612	-25.35	-25.2057	-28.3013
98.9	-6.68	0.06	241.955	0.559207	-25.2526	1.61612	-25.36	-25.2158	-28.3113
99	-6.68	0.06	241.977	0.579947	-25.2531	1.61612	-25.36	-25.216	-28.3115
99.1	-6.68	0.06	242.007	0.599491	-25.2537	1.61613	-25.36	-25.2163	-28.3117
99.2	-6.68	0.06	242.045	0.617148	-25.2546	1.61613	-25.36	-25.2167	-28.312
99.3	-6.68	0.06	242.091	0.632246	-25.2556	1.61613	-25.36	-25.2171	-28.3123
99.4	-6.69	0.06	242.143	0.64413	-25.2666	1.61614	-25.37	-25.2275	-28.3227
99.5	-6.69	0.06	242.202	0.652028	-25.2679	1.61614	-25.37	-25.2281	-28.3232
99.6	-6.69	0.06	242.267	0.655012	-25.2693	1.61614	-25.37	-25.2287	-28.3236
99.7	-6.69	0.06	242.338	0.652161	-25.2709	1.61614	-25.37	-25.2293	-28.3242
99.8	-6.69	0.06	242.415	0.642752	-25.2726	1.61614	-25.37	-25.23	-28.3247
99.9	-6.69	0.06	242.496	0.627364	-25.2744	1.61613	-25.37	-25.2307	-28.3253
100	-6.69	0.06	242.577	0.607053	-25.2762	1.61613	-25.37	-25.2315	-28.3259
100.1	-6.7	0.06	242.654	0.582873	-25.2878	1.61612	-25.38	-25.2422	-28.3365
100.2	-6.7	0.06	242.723	0.555804	-25.2893	1.61612	-25.38	-25.2428	-28.337
100.3	-6.7	0.06	242.781	0.526662	-25.2906	1.61612	-25.38	-25.2433	-28.3374
100.4	-6.7	0.06	242.827	0.496258	-25.2916	1.61611	-25.38	-25.2437	-28.3378
100.5	-6.7	0.06	242.858	0.465418	-25.2923	1.61611	-25.38	-25.244	-28.338
100.6	-6.7	0.06	242.872	0.434976	-25.2926	1.6161	-25.38	-25.2441	-28.3381
100.7	-6.7	0.06	242.868	0.405673	-25.2925	1.6161	-25.38	-25.2441	-28.3381
100.8	-6.7	0.06	242.846	0.378179	-25.292	1.61609	-25.38	-25.2439	-28.3379
100.9	-6.7	0.06	242.808	0.353045	-25.2912	1.61609	-25.38	-25.2436	-28.3376
101	-6.7	0.06	242.755	0.330558	-25.29	1.61609	-25.38	-25.2431	-28.3372
101.1	-6.7	0.06	242.69	0.310944	-25.2886	1.61609	-25.38	-25.2425	-28.3368
101.2	-6.7	0.06	242.613	0.294385	-25.2869	1.61609	-25.38	-25.2418	-28.3362
101.3	-6.71	0.06	242.527	0.280986	-25.2948	1.61608	-25.39	-25.251	-28.3456
101.4	-6.71	0.06	242.435	0.27075	-25.2927	1.61608	-25.39	-25.2502	-28.3449
101.5	-6.71	0.06	242.337	0.263562	-25.2905	1.61608	-25.39	-25.2493	-28.3442
101.6	-6.71	0.06	242.239	0.259208	-25.2883	1.61608	-25.39	-25.2484	-28.3434
101.7	-6.71	0.06	242.142	0.257391	-25.2862	1.61608	-25.39	-25.2475	-28.3427
101.8	-6.71	0.06	242.05	0.257749	-25.2841	1.61608	-25.39	-25.2467	-28.342
101.9	-6.71	0.06	241.967	0.259887	-25.2823	1.61608	-25.39	-25.2459	-28.3414
102	-6.71	0.06	241.896	0.263403	-25.2807	1.61608	-25.39	-25.2453	-28.3409
102.1	-6.71	0.06	241.838	0.267907	-25.2794	1.61608	-25.39	-25.2448	-28.3405
102.2	-6.71	0.06	241.798	0.273022	-25.2785	1.61608	-25.39	-25.2444	-28.3402
102.3	-6.71	0.06	241.776	0.278415	-25.278	1.61608	-25.39	-25.2442	-28.34
102.4	-6.71	0.06	241.774	0.283797	-25.278	1.61609	-25.39	-25.2442	-28.34
102.5	-6.71	0.06	241.796	0.288924	-25.2784	1.61609	-25.39	-25.2444	-28.3402
102.6	-6.71	0.06	241.842	0.293597	-25.2795	1.61609	-25.39	-25.2448	-28.3405
102.7	-6.71	0.06	241.916	0.297666	-25.2811	1.61609	-25.39	-25.2455	-28.3411
102.8	-6.71	0.06	242.019	0.301034	-25.2834	1.61609	-25.39	-25.2464	-28.3418
102.9	-6.7	0.06	242.152	0.303775	-25.2766	1.61609	-25.38	-25.2376	-28.3328
103	-6.7	0.07	242.314	0.306152	-25.2802	1.61647	-25.38	-25.2391	-28.334
103.1	-6.7	0.07	242.505	0.308461	-25.2845	1.61647	-25.38	-25.2408	-28.3354
103.2	-6.7	0.07	242.723	0.311007	-25.2893	1.61647	-25.38	-25.2428	-28.337
103.3	-6.7	0.07	242.968	0.314094	-25.2948	1.61648	-25.38	-25.245	-28.3388
103.4	-6.7	0.07	243.239	0.318002	-25.3008	1.61648	-25.38	-25.2475	-28.3408
103.5	-6.7	0.07	243.534	0.322935	-25.3073	1.61648	-25.38	-25.2501	-28.343
103.6	-6.7	0.06	243.851	0.329047	-25.3143	1.61609	-25.38	-25.253	-28.3453
103.7	-6.7	0.06	244.187	0.336457	-25.3218	1.61609	-25.38	-25.256	-28.3478
103.8	-6.7	0.06	244.54	0.345242	-25.3295	1.61609	-25.38	-25.2592	-28.3504
103.9	-6.7	0.06	244.909	0.355446	-25.3377	1.61609	-25.38	-25.2626	-28.3531
104	-6.7	0.06	245.29	0.367083	-25.346	1.61609	-25.38	-25.266	-28.3559
104.1	-6.69	0.06	245.682	0.380149	-25.3448	1.61609	-25.37	-25.2595	-28.3488
104.2	-6.69	0.06	246.083	0.394633	-25.3536	1.6161	-25.37	-25.2632	-28.3518
104.3	-6.69	0.06	246.49	0.410527	-25.3625	1.6161	-25.37	-25.2669	-28.3548
104.4	-6.69	0.06	246.901	0.427774	-25.3715	1.6161	-25.37	-25.2706	-28.3578
104.5	-6.69	0.05	247.312	0.446159	-25.3804	1.61577	-25.37	-25.2743	-28.3609
104.6	-6.69	0.05	247.717	0.465409	-25.3892	1.61578	-25.37	-25.278	-28.3639
104.7	-6.69	0.05	248.109	0.48525	-25.3977	1.61578	-25.37	-25.2815	-28.3667
104.8	-6.68	0.05	248.483	0.505425	-25.396	1.61578	-25.36	-25.2749	-28.3595
104.9	-6.68	0.04	248.835	0.525714	-25.4036	1.61552	-25.36	-25.2781	-28.3621
105	-6.68	0.04	249.16	0.545754	-25.4106	1.61552	-25.36	-25.281	-28.3645
105.1	-6.68	0.04	249.455	0.565069	-25.4169	1.61552	-25.36	-25.2837	-28.3667
105.2	-6.68	0.04	249.713	0.583037	-25.4224	1.61553	-25.36	-25.286	-28.3686
105.3	-6.68	0.04	249.927	0.598772	-25.427	1.61553	-25.36	-25.2879	-28.3702
105.4	-6.68	0.04	250.092	0.611259	-25.4306	1.61553	-25.36	-25.2894	-28.3714
105.5	-6.67	0.04	250.203	0.619484	-25.4231	1.61553	-25.35	-25.2804	-28.3622
105.6	-6.67	0.04	250.253	0.622613	-25.4242	1.61553	-25.35	-25.2809	-28.3626
105.7	-6.67	0.04	250.239	0.621287	-25.4239	1.61553	-25.35	-25.2808	-28.3625
105.8	-6.67	0.04	250.154	0.616609	-25.4221	1.61553	-25.35	-25.28	-28.3618
105.9	-6.67	0.04	249.993	0.609608	-25.4186	1.61553	-25.35	-25.2785	-28.3606
106	-6.67	0.04	249.753	0.6011	-25.4135	1.61553	-25.35	-25.2764	-28.3589
106.1	-6.66	0.04	249.442	0.591469	-25.397	1.61553	-25.34	-25.2636	-28.3466
106.2	-6.66	0.04	249.074	0.581088	-25.3891	1.61553	-25.34	-25.2602	-28.3439
106.3	-6.66	0.04	248.662	0.570285	-25.3802	1.61552	-25.34	-25.2565	-28.3408
106.4	-6.66	0.04	248.221	0.559259	-25.3707	1.61552	-25.34	-25.2525	-28.3376
106.5	-6.66	0.05	247.758	0.54812	-25.3606	1.61579	-25.34	-25.2483	-28.3342
106.6	-6.65	0.05	247.282	0.536986	-25.3405	1.61579	-25.33	-25.234	-28.3206
106.7	-6.65	0.05	246.801	0.52597	-25.33	1.61579	-25.33	-25.2297	-28.3171
106.8	-6.65	0.05	246.322	0.515157	-25.3196	1.61578	-25.33	-25.2253	-28.3136
106.9	-6.65	0.05	245.854	0.504594	-25.3093	1.61578	-25.33	-25.2211	-28.3101
107	-6.65	0.05	245.404	0.494288	-25.2995	1.61578	-25.33	-25.217	-28.3068
107.1	-6.65	0.06	244.979	0.484277	-25.2901	1.61611	-25.33	-25.2132	-28.3037
107.2	-6.65	0.06	244.584	0.47473	-25.2814	1.61611	-25.33	-25.2096	-28.3007
107.3	-6.65	0.06	244.222	0.465804	-25.2735	1.61611	-25.33	-25.2063	-28.2981
107.4	-6.65	0.06	243.898	0.457608	-25.2663	1.6161	-25.33	-25.2034	-28.2957
107.5	-6.65	0.06	243.613	0.450247	-25.26	1.6161	-25.33	-25.2008	-28.2936
107.6	-6.65	0.06	243.37	0.443816	-25.2546	1.6161	-25.33	-25.1986	-28.2918
107.7	-6.65	0.06	243.173	0.438378	-25.2502	1.6161	-25.33	-25.1969	-28.2903
107.8	-6.65	0.06	243.024	0.43396	-25.2469	1.6161	-25.33	-25.1955	-28.2892
107.9	-6.65	0.06	242.926	0.430545	-25.2448	1.6161	-25.33	-25.1946	-28.2885
108	-6.65	0.06	242.882	0.428072	-25.2438	1.6161	-25.33	-25.1942	-28.2882
108.1	-6.65	0.06	242.895	0.42644	-25.2441	1.6161	-25.33	-25.1943	-28.2883
108.2	-6.65	0.06	242.966	0.425485	-25.2456	1.6161	-25.33	-25.195	-28.2888
108.3	-6.65	0.06	243.098	0.424964	-25.2486	1.6161	-25.33	-25.1962	-28.2898
108.4	-6.65	0.06	243.29	0.424632	-25.2528	1.6161	-25.33	-25.1979	-28.2912
108.5	-6.65	0.06	243.543	0.424318	-25.2584	1.6161	-25.33	-25.2002	-28.2931
108.6	-6.65	0.06	243.856	0.424088	-25.2654	1.6161	-25.33	-25.203	-28.2954
108.7	-6.66	0.06	244.223	0.424081	-25.2833	1.6161	-25.34	-25.2164	-28.3081
108.8	-6.66	0.06	244.644	0.424431	-25.2926	1.6161	-25.34	-25.2202	-28.3112
108.9	-6.66	0.06	245.113	0.425258	-25.3029	1.6161	-25.34	-25.2244	-28.3146
109	-6.66	0.06	245.629	0.426664	-25.3142	1.6161	-25.34	-25.2291	-28.3185
109.1	-6.66	0.06	246.188	0.428746	-25.3265	1.6161	-25.34	-25.2341	-28.3226
109.2	-6.66	0.06	246.786	0.431633	-25.3395	1.6161	-25.34	-25.2395	-28.327
109.3	-6.66	0.06	247.42	0.435377	-25.3533	1.6161	-25.34	-25.2453	-28.3317
109.4	-6.67	0.06	248.085	0.439938	-25.3775	1.6161	-25.35	-25.2613	-28.3466
109.5	-6.67	0.06	248.775	0.445213	-25.3924	1.6161	-25.35	-25.2675	-28.3517
109.6	-6.67	0.06	249.488	0.45104	-25.4078	1.6161	-25.35	-25.274	-28.3569
109.7	-6.67	0.06	250.217	0.457206	-25.4234	1.6161	-25.35	-25.2806	-28.3623
109.8	-6.67	0.06	250.959	0.463467	-25.4393	1.6161	-25.35	-25.2873	-28.3678
109.9	-6.68	0.06	251.71	0.469541	-25.4651	1.6161	-25.36	-25.3041	-28.3833
110	-6.68	0.06	252.462	0.475181	-25.4811	1.6161	-25.36	-25.3109	-28.3889
110.1	-6.68	0.06	253.207	0.480166	-25.4968	1.6161	-25.36	-25.3176	-28.3944
110.2	-6.68	0.06	253.938	0.484229	-25.5122	1.6161	-25.36	-25.3242	-28.3998
110.3	-6.68	0.06	254.647	0.487074	-25.5271	1.6161	-25.36	-25.3306	-28.405
110.4	-6.69	0.06	255.328	0.488486	-25.5511	1.6161	-25.37	-25.3468	-28.42
110.5	-6.69	0.06	255.976	0.488319	-25.5647	1.6161	-25.37	-25.3526	-28.4248
110.6	-6.69	0.06	256.59	0.486404	-25.5774	1.6161	-25.37	-25.3582	-28.4293
110.7	-6.69	0.06	257.165	0.482706	-25.5893	1.6161	-25.37	-25.3634	-28.4336
110.8	-6.69	0.06	257.705	0.477592	-25.6005	1.6161	-25.37	-25.3683	-28.4375
110.9	-6.7	0.05	258.212	0.47149	-25.6207	1.61577	-25.38	-25.3829	-28.4513
111	-6.7	0.05	258.69	0.464781	-25.6306	1.61577	-25.38	-25.3872	-28.4548
111.1	-6.7	0.05	259.139	0.457851	-25.6398	1.61577	-25.38	-25.3913	-28.4581
111.2	-6.7	0.05	259.564	0.451081	-25.6485	1.61577	-25.38	-25.3951	-28.4613
111.3	-6.7	0.05	259.965	0.444822	-25.6567	1.61577	-25.38	-25.3987	-28.4642
111.4	-6.71	0.05	260.344	0.439381	-25.6742	1.61577	-25.39	-25.4122	-28.477
111.5	-6.71	0.05	260.705	0.435003	-25.6816	1.61577	-25.39	-25.4154	-28.4797
111.6	-6.71	0.05	261.05	0.431859	-25.6886	1.61577	-25.39	-25.4185	-28.4822
111.7	-6.71	0.05	261.379	0.430033	-25.6952	1.61577	-25.39	-25.4215	-28.4847
111.8	-6.71	0.05	261.698	0.429406	-25.7017	1.61577	-25.39	-25.4244	-28.487
111.9	-6.71	0.05	262.009	0.429749	-25.708	1.61577	-25.39	-25.4272	-28.4893
112	-6.72	0.05	262.317	0.430909	-25.724	1.61577	-25.4	-25.44	-28.5016
112.1	-6.72	0.05	262.622	0.432908	-25.7302	1.61577	-25.4	-25.4428	-28.5038
112.2	-6.72	0.05	262.925	0.435749	-25.7363	1.61577	-25.4	-25.4455	-28.5061
112.3	-6.72	0.05	263.23	0.439381	-25.7424	1.61577	-25.4	-25.4483	-28.5083
112.4	-6.72	0.05	263.536	0.443683	-25.7485	1.61577	-25.4	-25.451	-28.5106
112.5	-6.72	0.05	263.846	0.448471	-25.7547	1.61577	-25.4	-25.4538	-28.5129
112.6	-6.72	0.05	264.163	0.4534	-25.7611	1.61577	-25.4	-25.4567	-28.5152
112.7	-6.72	0.05	264.489	0.457975	-25.7676	1.61577	-25.4	-25.4596	-28.5176
112.8	-6.72	0.05	264.829	0.461804	-25.7744	1.61577	-25.4	-25.4627	-28.5201
112.9	-6.72	0.05	265.18	0.464573	-25.7814	1.61577	-25.4	-25.4659	-28.5227
113	-6.72	0.05	265.544	0.465977	-25.7886	1.61577	-25.4	-25.4692	-28.5254
113.1	-6.72	0.05	265.919	0.465807	-25.7961	1.61577	-25.4	-25.4726	-28.5282
113.2	-6.72	0.05	266.305	0.463981	-25.8037	1.61577	-25.4	-25.4761	-28.531
113.3	-6.72	0.05	266.699	0.460783	-25.8115	1.61577	-25.4	-25.4796	-28.5339
113.4	-6.72	0.05	267.1	0.456655	-25.8194	1.61577	-25.4	-25.4833	-28.5369
113.5	-6.72	0.05	267.505	0.452	-25.8274	1.61577	-25.4	-25.4869	-28.5399
113.6	-6.72	0.05	267.917	0.44703	-25.8355	1.61577	-25.4	-25.4906	-28.5429
113.7	-6.72	0.05	268.337	0.441817	-25.8437	1.61577	-25.4	-25.4944	-28.546
113.8	-6.72	0.05	268.77	0.436422	-25.8522	1.61577	-25.4	-25.4984	-28.5492
113.9	-6.72	0.05	269.213	0.43096	-25.8608	1.61577	-25.4	-25.5024	-28.5525
114	-6.72	0.05	269.665	0.425521	-25.8697	1.61577	-25.4	-25.5065	-28.5558
114.1	-6.72	0.05	270.125	0.42015	-25.8786	1.61576	-25.4	-25.5106	-28.5592
114.2	-6.71	0.05	270.591	0.414839	-25.8778	1.61576	-25.39	-25.5048	-28.5526
114.3	-6.71	0.05	271.063	0.409544	-25.887	1.61576	-25.39	-25.5091	-28.5561
114.4	-6.71	0.05	271.539	0.404294	-25.8962	1.61576	-25.39	-25.5134	-28.5596
114.5	-6.71	0.05	272.014	0.399205	-25.9053	1.61576	-25.39	-25.5177	-28.5631
114.6	-6.7	0.05	272.486	0.394321	-25.9046	1.61576	-25.38	-25.512	-28.5566
114.7	-6.7	0.05	272.95	0.38963	-25.9135	1.61576	-25.38	-25.5162	-28.56
114.8	-6.7	0.05	273.402	0.3851	-25.9222	1.61576	-25.38	-25.5202	-28.5634
114.9	-6.7	0.05	273.837	0.380728	-25.9305	1.61576	-25.38	-25.5242	-28.5666
115	-6.69	0.05	274.251	0.376706	-25.9286	1.61576	-25.37	-25.5179	-28.5596
115.1	-6.69	0.05	274.642	0.373294	-25.936	1.61576	-25.37	-25.5215	-28.5625
115.2	-6.69	0.05	275.006	0.370714	-25.9429	1.61576	-25.37	-25.5248	-28.5652
115.3	-6.68	0.05	275.34	0.369051	-25.9395	1.61576	-25.36	-25.5178	-28.5577
115.4	-6.68	0.04	275.643	0.368232	-25.9452	1.61549	-25.36	-25.5205	-28.5599
115.5	-6.68	0.04	275.913	0.36813	-25.9503	1.61549	-25.36	-25.523	-28.5619
115.6	-6.67	0.04	276.149	0.368568	-25.945	1.61549	-25.35	-25.5151	-28.5536
115.7	-6.67	0.04	276.352	0.369446	-25.9488	1.61549	-25.35	-25.5169	-28.5551
115.8	-6.67	0.04	276.526	0.370756	-25.9521	1.61549	-25.35	-25.5185	-28.5564
115.9	-6.66	0.04	276.676	0.372488	-25.9451	1.61549	-25.34	-25.5099	-28.5475
116	-6.66	0.04	276.803	0.374663	-25.9475	1.61549	-25.34	-25.511	-28.5485
116.1	-6.66	0.04	276.912	0.377417	-25.9495	1.61549	-25.34	-25.512	-28.5493
116.2	-6.65	0.04	277.003	0.380817	-25.9414	1.61549	-25.33	-25.5028	-28.5399
116.3	-6.65	0.04	277.079	0.384885	-25.9429	1.61549	-25.33	-25.5035	-28.5405
116.4	-6.64	0.04	277.143	0.389597	-25.9343	1.61549	-25.32	-25.4941	-28.531
116.5	-6.64	0.04	277.196	0.394892	-25.9353	1.61549	-25.32	-25.4946	-28.5314
116.6	-6.64	0.04	277.239	0.400748	-25.9361	1.61549	-25.32	-25.4949	-28.5317
116.7	-6.63	0.04	277.273	0.407235	-25.9269	1.61549	-25.31	-25.4853	-28.5219
116.8	-6.63	0.04	277.299	0.414389	-25.9274	1.61549	-25.31	-25.4855	-28.5221
116.9	-6.63	0.04	277.316	0.422159	-25.9277	1.6155	-25.31	-25.4856	-28.5222
117	-6.62	0.04	277.325	0.430295	-25.9181	1.6155	-25.3	-25.4757	-28.5123
117.1	-6.62	0.04	277.328	0.438437	-25.9181	1.6155	-25.3	-25.4758	-28.5123
117.2	-6.62	0.04	277.328	0.446186	-25.9181	1.6155	-25.3	-25.4758	-28.5123
117.3	-6.61	0.04	277.324	0.453167	-25.9082	1.6155	-25.29	-25.4657	-28.5023
117.4	-6.61	0.05	277.318	0.459083	-25.9081	1.61577	-25.29	-25.4657	-28.5023
117.5	-6.61	0.05	277.309	0.463634	-25.908	1.61577	-25.29	-25.4656	-28.5022
117.6	-6.6	0.05	277.296	0.466503	-25.8979	1.61577	-25.28	-25.4555	-28.4921
117.7	-6.6	0.05	277.28	0.467407	-25.8976	1.61577	-25.28	-25.4553	-28.492
117.8	-6.6	0.05	277.26	0.466359	-25.8972	1.61577	-25.28	-25.4551	-28.4918
117.9	-6.59	0.05	277.238	0.463496	-25.887	1.61577	-25.27	-25.4449	-28.4817
118	-6.59	0.05	277.215	0.458992	-25.8866	1.61577	-25.27	-25.4447	-28.4815
118.1	-6.59	0.05	277.189	0.453196	-25.8861	1.61577	-25.27	-25.4445	-28.4813
118.2	-6.58	0.05	277.163	0.446497	-25.8758	1.61577	-25.26	-25.4343	-28.4711
118.3	-6.58	0.05	277.134	0.439273	-25.8753	1.61577	-25.26	-25.434	-28.4709
118.4	-6.58	0.05	277.104	0.4319	-25.8747	1.61576	-25.26	-25.4337	-28.4707
118.5	-6.58	0.05	277.072	0.424733	-25.8741	1.61576	-25.26	-25.4334	-28.4704
118.6	-6.57	0.05	277.039	0.418038	-25.8637	1.61576	-25.25	-25.4231	-28.4602
118.7	-6.57	0.05	277.007	0.411976	-25.8631	1.61576	-25.25	-25.4229	-28.46
118.8	-6.57	0.05	276.977	0.406649	-25.8625	1.61576	-25.25	-25.4226	-28.4597
118.9	-6.57	0.05	276.951	0.402098	-25.862	1.61576	-25.25	-25.4223	-28.4595
119	-6.57	0.05	276.93	0.398304	-25.8616	1.61576	-25.25	-25.4222	-28.4594
119.1	-6.57	0.05	276.918	0.395194	-25.8614	1.61576	-25.25	-25.422	-28.4593
119.2	-6.56	0.05	276.914	0.39265	-25.8515	1.61576	-25.24	-25.412	-28.4493
119.3	-6.56	0.05	276.921	0.390541	-25.8516	1.61576	-25.24	-25.4121	-28.4493
119.4	-6.56	0.05	276.937	0.388889	-25.8519	1.61576	-25.24	-25.4122	-28.4494
119.5	-6.56	0.05	276.962	0.387773	-25.8524	1.61576	-25.24	-25.4124	-28.4496
119.6	-6.56	0.05	276.996	0.387191	-25.8531	1.61576	-25.24	-25.4128	-28.4499
119.7	-6.56	0.05	277.043	0.387108	-25.8539	1.61576	-25.24	-25.4132	-28.4502
119.8	-6.56	0.05	277.103	0.38744	-25.8551	1.61576	-25.24	-25.4137	-28.4507
119.9	-6.56	0.05	277.176	0.38798	-25.8564	1.61576	-25.24	-25.4144	-28.4512
120	-6.56	0.05	277.263	0.388453	-25.8581	1.61576	-25.24	-25.4152	-28.4518
120.1	-6.56	0.05	277.365	0.388558	-25.86	1.61576	-25.24	-25.4161	-28.4526
120.2	-6.56	0.05	277.48	0.387998	-25.8622	1.61576	-25.24	-25.4171	-28.4534
120.3	-6.56	0.05	277.606	0.386659	-25.8645	1.61576	-25.24	-25.4183	-28.4544
120.4	-6.56	0.05	277.738	0.384589	-25.867	1.61576	-25.24	-25.4195	-28.4554
120.5	-6.56	0.05	277.874	0.381815	-25.8695	1.61576	-25.24	-25.4207	-28.4564
120.6	-6.56	0.05	278.011	0.378343	-25.8721	1.61576	-25.24	-25.4219	-28.4574
120.7	-6.56	0.05	278.151	0.374362	-25.8747	1.61576	-25.24	-25.4232	-28.4584
120.8	-6.56	0.05	278.29	0.370226	-25.8773	1.61576	-25.24	-25.4245	-28.4594
120.9	-6.57	0.05	278.427	0.366299	-25.8897	1.61576	-25.25	-25.4357	-28.4704
121	-6.57	0.05	278.562	0.362933	-25.8922	1.61576	-25.25	-25.4369	-28.4714
121.1	-6.57	0.05	278.693	0.360449	-25.8947	1.61576	-25.25	-25.4381	-28.4724
121.2	-6.57	0.05	278.819	0.359124	-25.897	1.61576	-25.25	-25.4392	-28.4733
121.3	-6.58	0.05	278.938	0.359185	-25.909	1.61576	-25.26	-25.4503	-28.4842
121.4	-6.58	0.05	279.05	0.360798	-25.9111	1.61576	-25.26	-25.4513	-28.485
121.5	-6.58	0.05	279.153	0.364024	-25.913	1.61576	-25.26	-25.4523	-28.4858
121.6	-6.58	0.05	279.246	0.36885	-25.9148	1.61576	-25.26	-25.4531	-28.4865
121.7	-6.59	0.05	279.331	0.375208	-25.9262	1.61576	-25.27	-25.4639	-28.4971
121.8	-6.59	0.05	279.407	0.382882	-25.9276	1.61576	-25.27	-25.4646	-28.4977
121.9	-6.6	0.05	279.474	0.391606	-25.9386	1.61576	-25.28	-25.4752	-28.5082
122	-6.6	0.05	279.532	0.401169	-25.9397	1.61576	-25.28	-25.4757	-28.5086
122.1	-6.61	0.05	279.579	0.411397	-25.9504	1.61576	-25.29	-25.4861	-28.5189
122.2	-6.61	0.05	279.615	0.422193	-25.951	1.61576	-25.29	-25.4864	-28.5192
122.3	-6.62	0.05	279.638	0.433749	-25.9613	1.61576	-25.3	-25.4966	-28.5294
122.4	-6.62	0.05	279.65	0.446191	-25.9615	1.61577	-25.3	-25.4968	-28.5295
122.5	-6.63	0.05	279.652	0.459526	-25.9713	1.61577	-25.31	-25.5068	-28.5395
122.6	-6.63	0.05	279.642	0.473665	-25.9712	1.61577	-25.31	-25.5067	-28.5394
122.7	-6.64	0.05	279.624	0.488403	-25.9806	1.61577	-25.32	-25.5165	-28.5493
122.8	-6.64	0.05	279.596	0.50343	-25.9801	1.61577	-25.32	-25.5163	-28.5491
122.9	-6.65	0.05	279.56	0.518338	-25.9892	1.61577	-25.33	-25.5259	-28.5588
123	-6.65	0.05	279.516	0.532653	-25.9884	1.61577	-25.33	-25.5255	-28.5585
123.1	-6.66	0.05	279.465	0.545859	-25.9973	1.61578	-25.34	-25.5351	-28.5681
123.2	-6.67	0.05	279.408	0.557448	-26.006	1.61578	-25.35	-25.5446	-28.5777
123.3	-6.67	0.05	279.344	0.566887	-26.0048	1.61578	-25.35	-25.544	-28.5772
123.4	-6.68	0.05	279.274	0.573612	-26.0133	1.61578	-25.36	-25.5534	-28.5867
123.5	-6.68	0.05	279.198	0.57704	-26.0119	1.61578	-25.36	-25.5527	-28.5861
123.6	-6.69	0.05	279.118	0.576582	-26.0202	1.61578	-25.37	-25.5619	-28.5955
123.7	-6.7	0.05	279.033	0.571649	-26.0285	1.61578	-25.38	-25.5712	-28.6049
123.8	-6.7	0.05	278.946	0.562363	-26.0268	1.61578	-25.38	-25.5704	-28.6043
123.9	-6.71	0.06	278.857	0.549395	-26.035	1.6161	-25.39	-25.5796	-28.6136
124	-6.71	0.06	278.765	0.533446	-26.0333	1.6161	-25.39	-25.5788	-28.6129
124.1	-6.72	0.06	278.672	0.515191	-26.0413	1.6161	-25.4	-25.5879	-28.6222
124.2	-6.72	0.06	278.576	0.495266	-26.0396	1.6161	-25.4	-25.587	-28.6215
124.3	-6.73	0.06	278.475	0.474282	-26.0475	1.6161	-25.41	-25.5961	-28.6308
124.4	-6.73	0.06	278.368	0.45281	-26.0455	1.61609	-25.41	-25.5952	-28.63
124.5	-6.74	0.06	278.254	0.431379	-26.0532	1.61609	-25.42	-25.6041	-28.6392
124.6	-6.74	0.06	278.134	0.41052	-26.0509	1.61609	-25.42	-25.603	-28.6383
124.7	-6.75	0.06	278.01	0.390656	-26.0584	1.61609	-25.43	-25.6119	-28.6474
124.8	-6.75	0.06	277.885	0.372065	-26.0561	1.61609	-25.43	-25.6108	-28.6464
124.9	-6.75	0.06	277.763	0.354973	-26.0538	1.61608	-25.43	-25.6097	-28.6455
125	-6.76	0.06	277.646	0.33954	-26.0614	1.61608	-25.44	-25.6186	-28.6547
125.1	-6.76	0.06	277.538	0.325798	-26.0594	1.61608	-25.44	-25.6177	-28.6539
125.2	-6.76	0.06	277.441	0.313718	-26.0575	1.61608	-25.44	-25.6168	-28.6532
125.3	-6.76	0.06	277.356	0.303207	-26.0559	1.61608	-25.44	-25.616	-28.6525
125.4	-6.77	0.05	277.286	0.294172	-26.0644	1.61575	-25.45	-25.6254	-28.662
125.5	-6.77	0.05	277.233	0.286608	-26.0634	1.61575	-25.45	-25.6249	-28.6616
125.6	-6.77	0.05	277.198	0.280477	-26.0628	1.61575	-25.45	-25.6246	-28.6614
125.7	-6.77	0.05	277.183	0.275658	-26.0625	1.61575	-25.45	-25.6244	-28.6613
125.8	-6.77	0.05	277.185	0.271941	-26.0625	1.61575	-25.45	-25.6245	-28.6613
125.9	-6.77	0.05	277.205	0.269229	-26.0629	1.61575	-25.45	-25.6246	-28.6614
126	-6.77	0.05	277.241	0.267464	-26.0636	1.61575	-25.45	-25.625	-28.6617
126.1	-6.77	0.05	277.295	0.266558	-26.0646	1.61575	-25.45	-25.6255	-28.6621
126.2	-6.77	0.05	277.367	0.266536	-26.0659	1.61575	-25.45	-25.6261	-28.6626
126.3	-6.77	0.04	277.459	0.267442	-26.0677	1.61548	-25.45	-25.6269	-28.6633
126.4	-6.77	0.04	277.571	0.26929	-26.0698	1.61548	-25.45	-25.628	-28.6641
126.5	-6.77	0.04	277.704	0.272088	-26.0723	1.61548	-25.45	-25.6292	-28.6651
126.6	-6.77	0.04	277.858	0.275686	-26.0752	1.61548	-25.45	-25.6305	-28.6662
126.7	-6.76	0.04	278.034	0.279819	-26.0686	1.61548	-25.44	-25.6221	-28.6575
126.8	-6.76	0.03	278.232	0.284234	-26.0723	1.61528	-25.44	-25.6239	-28.659
126.9	-6.76	0.03	278.448	0.288864	-26.0764	1.61528	-25.44	-25.6259	-28.6606
127	-6.75	0.03	278.681	0.293806	-26.0709	1.61528	-25.43	-25.618	-28.6523
127.1	-6.75	0.04	278.929	0.2992	-26.0756	1.61549	-25.43	-25.6202	-28.6541
127.2	-6.75	0.04	279.186	0.305068	-26.0803	1.61549	-25.43	-25.6226	-28.656
127.3	-6.74	0.04	279.446	0.311209	-26.0754	1.61549	-25.42	-25.6149	-28.648
127.4	-6.74	0.05	279.7	0.317233	-26.0801	1.61575	-25.42	-25.6172	-28.6498
127.5	-6.73	0.05	279.936	0.322675	-26.0747	1.61576	-25.41	-25.6093	-28.6416
127.6	-6.73	0.05	280.142	0.326994	-26.0785	1.61576	-25.41	-25.6112	-28.6431
127.7	-6.73	0.05	280.306	0.329531	-26.0815	1.61576	-25.41	-25.6127	-28.6443
127.8	-6.73	0.05	280.415	0.329707	-26.0835	1.61576	-25.41	-25.6137	-28.6451
127.9	-6.73	0.05	280.456	0.327149	-26.0843	1.61576	-25.41	-25.614	-28.6454
128	-6.73	0.05	280.418	0.322191	-26.0836	1.61575	-25.41	-25.6137	-28.6451
128.1	-6.74	0.05	280.291	0.315601	-26.0911	1.61575	-25.42	-25.6226	-28.6542
128.2	-6.74	0.05	280.063	0.308067	-26.0868	1.61575	-25.42	-25.6205	-28.6525
128.3	-6.74	0.05	279.722	0.300209	-26.0805	1.61575	-25.42	-25.6174	-28.65
128.4	-6.75	0.05	279.257	0.292579	-26.0817	1.61575	-25.43	-25.6232	-28.6566
128.5	-6.75	0.05	278.661	0.285565	-26.0706	1.61575	-25.43	-25.6178	-28.6522
128.6	-6.76	0.05	277.936	0.279508	-26.0668	1.61575	-25.44	-25.6213	-28.6568
128.7	-6.76	0.04	277.09	0.274778	-26.0509	1.61548	-25.44	-25.6136	-28.6506
128.8	-6.77	0.04	276.134	0.271674	-26.0427	1.61548	-25.45	-25.615	-28.6535
128.9	-6.78	0.04	275.078	0.270386	-26.0325	1.61548	-25.46	-25.6154	-28.6557
129	-6.78	0.04	273.934	0.270974	-26.0108	1.61548	-25.46	-25.6051	-28.6473
129.1	-6.79	0.04	272.713	0.27332	-25.9972	1.61548	-25.47	-25.604	-28.6483
129.2	-6.8	0.04	271.43	0.277197	-25.9823	1.61549	-25.48	-25.6024	-28.6488
129.3	-6.81	0.04	270.094	0.282329	-25.9663	1.61549	-25.49	-25.6003	-28.649
129.4	-6.81	0.03	268.72	0.288489	-25.9395	1.61528	-25.49	-25.5879	-28.6388
129.5	-6.82	0.03	267.319	0.29554	-25.9218	1.61528	-25.5	-25.5852	-28.6385
129.6	-6.83	0.04	265.901	0.303245	-25.9036	1.61549	-25.51	-25.5824	-28.638
129.7	-6.84	0.04	264.478	0.311295	-25.8851	1.61549	-25.52	-25.5795	-28.6375
129.8	-6.85	0.04	263.055	0.319447	-25.8664	1.61549	-25.53	-25.5767	-28.637
129.9	-6.85	0.04	261.637	0.327479	-25.8378	1.61549	-25.53	-25.5638	-28.6266
130	-6.86	0.04	260.224	0.33511	-25.8189	1.61549	-25.54	-25.5611	-28.6261
130.1	-6.87	0.05	258.819	0.342042	-25.8	1.61576	-25.55	-25.5584	-28.6258
130.2	-6.87	0.05	257.425	0.348128	-25.7713	1.61576	-25.55	-25.5458	-28.6155
130.3	-6.88	0.05	256.044	0.353313	-25.7525	1.61576	-25.56	-25.5433	-28.6153
130.4	-6.89	0.05	254.68	0.357488	-25.7338	1.61576	-25.57	-25.5409	-28.6152
130.5	-6.89	0.06	253.335	0.360551	-25.7055	1.61609	-25.57	-25.5288	-28.6053
130.6	-6.9	0.06	252.009	0.362469	-25.6873	1.61609	-25.58	-25.5268	-28.6055
130.7	-6.9	0.06	250.703	0.363193	-25.6595	1.61609	-25.58	-25.515	-28.5959
130.8	-6.91	0.06	249.419	0.362716	-25.6418	1.61609	-25.59	-25.5133	-28.5964
130.9	-6.91	0.07	248.156	0.36118	-25.6146	1.61648	-25.59	-25.5019	-28.5871
131	-6.92	0.07	246.916	0.358853	-25.5975	1.61648	-25.6	-25.5007	-28.5879
131.1	-6.92	0.07	245.701	0.356046	-25.5709	1.61648	-25.6	-25.4897	-28.579
131.2	-6.92	0.07	244.512	0.35305	-25.5448	1.61648	-25.6	-25.479	-28.5702
131.3	-6.92	0.07	243.35	0.350095	-25.5191	1.61648	-25.6	-25.4685	-28.5616
131.4	-6.92	0.07	242.216	0.347352	-25.4939	1.61648	-25.6	-25.4582	-28.5533
131.5	-6.92	0.07	241.108	0.344966	-25.4691	1.61648	-25.6	-25.4482	-28.5451
131.6	-6.92	0.07	240.026	0.343047	-25.4448	1.61648	-25.6	-25.4384	-28.5371
131.7	-6.92	0.06	238.97	0.341651	-25.4209	1.61609	-25.6	-25.4288	-28.5293
131.8	-6.92	0.06	237.937	0.340776	-25.3974	1.61609	-25.6	-25.4195	-28.5217
131.9	-6.92	0.06	236.928	0.340343	-25.3744	1.61609	-25.6	-25.4104	-28.5143
132	-6.92	0.06	235.94	0.340236	-25.3517	1.61609	-25.6	-25.4014	-28.507
132.1	-6.92	0.06	234.971	0.340411	-25.3293	1.61609	-25.6	-25.3927	-28.4998
132.2	-6.92	0.05	234.017	0.340981	-25.3072	1.61576	-25.6	-25.384	-28.4928
132.3	-6.92	0.05	233.075	0.342037	-25.2852	1.61577	-25.6	-25.3755	-28.4858
132.4	-6.92	0.05	232.141	0.343613	-25.2633	1.61577	-25.6	-25.3671	-28.4789
132.5	-6.92	0.05	231.21	0.345664	-25.2414	1.61577	-25.6	-25.3587	-28.4721
132.6	-6.91	0.05	230.28	0.347962	-25.2096	1.61577	-25.59	-25.3403	-28.4552
132.7	-6.91	0.04	229.345	0.350176	-25.1873	1.6155	-25.59	-25.3318	-28.4483
132.8	-6.91	0.04	228.404	0.351939	-25.1648	1.6155	-25.59	-25.3233	-28.4414
132.9	-6.91	0.04	227.46	0.353256	-25.1422	1.6155	-25.59	-25.3147	-28.4344
133	-6.9	0.04	226.514	0.354303	-25.1095	1.6155	-25.58	-25.2962	-28.4174
133.1	-6.9	0.04	225.567	0.35537	-25.0865	1.6155	-25.58	-25.2876	-28.4104
133.2	-6.9	0.04	224.621	0.356757	-25.0635	1.6155	-25.58	-25.2791	-28.4035
133.3	-6.9	0.04	223.675	0.358633	-25.0403	1.6155	-25.58	-25.2705	-28.3965
133.4	-6.9	0.04	222.73	0.361081	-25.017	1.6155	-25.58	-25.262	-28.3895
133.5	-6.89	0.04	221.786	0.36406	-24.9838	1.6155	-25.57	-25.2434	-28.3725
133.6	-6.89	0.04	220.843	0.367392	-24.9603	1.6155	-25.57	-25.2349	-28.3656
133.7	-6.89	0.04	219.899	0.370834	-24.9367	1.6155	-25.57	-25.2264	-28.3586
133.8	-6.89	0.04	218.955	0.374099	-24.913	1.6155	-25.57	-25.2178	-28.3516
133.9	-6.89	0.04	218.01	0.376973	-24.8891	1.61551	-25.57	-25.2093	-28.3447
134	-6.88	0.04	217.066	0.379415	-24.8553	1.61551	-25.56	-25.1907	-28.3277
134.1	-6.88	0.04	216.124	0.381399	-24.8312	1.61551	-25.56	-25.1822	-28.3208
134.2	-6.88	0.04	215.185	0.382931	-24.8071	1.61551	-25.56	-25.1737	-28.3138
134.3	-6.88	0.04	214.25	0.384013	-24.783	1.61551	-25.56	-25.1653	-28.3069
134.4	-6.88	0.04	213.322	0.384587	-24.7589	1.61551	-25.56	-25.1569	-28.3001
134.5	-6.88	0.04	212.403	0.384577	-24.735	1.61551	-25.56	-25.1486	-28.2933
134.6	-6.87	0.04	211.495	0.383921	-24.7014	1.61551	-25.55	-25.1304	-28.2766
134.7	-6.87	0.04	210.602	0.382771	-24.6779	1.61551	-25.55	-25.1223	-28.27
134.8	-6.87	0.04	209.725	0.381391	-24.6547	1.61551	-25.55	-25.1144	-28.2636
134.9	-6.87	0.05	208.868	0.380049	-24.6319	1.61578	-25.55	-25.1066	-28.2572
135	-6.87	0.05	208.034	0.378994	-24.6096	1.61578	-25.55	-25.0991	-28.2511
135.1	-6.87	0.05	207.224	0.378386	-24.5879	1.61578	-25.55	-25.0917	-28.2451
135.2	-6.86	0.05	206.44	0.378245	-24.5569	1.61578	-25.54	-25.0746	-28.2293
135.3	-6.86	0.05	205.683	0.378544	-24.5364	1.61578	-25.54	-25.0678	-28.2237
135.4	-6.86	0.05	204.953	0.379218	-24.5166	1.61578	-25.54	-25.0612	-28.2183
135.5	-6.86	0.05	204.253	0.380203	-24.4975	1.61578	-25.54	-25.0549	-28.2132
135.6	-6.86	0.05	203.582	0.381488	-24.4791	1.61578	-25.54	-25.0488	-28.2082
135.7	-6.86	0.05	202.942	0.38307	-24.4615	1.61578	-25.54	-25.043	-28.2035
135.8	-6.85	0.05	202.332	0.384937	-24.4348	1.61578	-25.53	-25.0275	-28.189
135.9	-6.85	0.05	201.754	0.387069	-24.4188	1.61578	-25.53	-25.0223	-28.1847
136	-6.85	0.05	201.208	0.389458	-24.4036	1.61578	-25.53	-25.0173	-28.1807
136.1	-6.85	0.05	200.694	0.392149	-24.3893	1.61578	-25.53	-25.0127	-28.1769
136.2	-6.85	0.05	200.21	0.395205	-24.3758	1.61578	-25.53	-25.0083	-28.1733
136.3	-6.85	0.05	199.756	0.398678	-24.3631	1.61579	-25.53	-25.0042	-28.17
136.4	-6.85	0.05	199.331	0.40261	-24.3511	1.61579	-25.53	-25.0003	-28.1669
136.5	-6.85	0.05	198.934	0.407014	-24.3399	1.61579	-25.53	-24.9968	-28.1639
136.6	-6.84	0.05	198.564	0.411884	-24.3197	1.61579	-25.52	-24.9834	-28.1512
136.7	-6.84	0.05	198.222	0.417184	-24.31	1.61579	-25.52	-24.9803	-28.1487
136.8	-6.84	0.05	197.905	0.422852	-24.301	1.61579	-25.52	-24.9775	-28.1463
136.9	-6.84	0.05	197.613	0.428803	-24.2927	1.61579	-25.52	-24.9748	-28.1442
137	-6.84	0.05	197.345	0.434936	-24.2851	1.61579	-25.52	-24.9724	-28.1422
137.1	-6.84	0.05	197.1	0.441132	-24.2781	1.6158	-25.52	-24.9702	-28.1404
137.2	-6.84	0.05	196.878	0.447223	-24.2718	1.6158	-25.52	-24.9682	-28.1388
137.3	-6.84	0.05	196.674	0.452952	-24.266	1.6158	-25.52	-24.9663	-28.1373
137.4	-6.83	0.05	196.486	0.458047	-24.2508	1.6158	-25.51	-24.9546	-28.1259
137.5	-6.83	0.05	196.31	0.46223	-24.2457	1.6158	-25.51	-24.953	-28.1246
137.6	-6.83	0.05	196.145	0.465221	-24.241	1.6158	-25.51	-24.9515	-28.1234
137.7	-6.83	0.05	195.986	0.466749	-24.2365	1.6158	-25.51	-24.9501	-28.1222
137.8	-6.83	0.05	195.831	0.46656	-24.232	1.6158	-25.51	-24.9487	-28.121
137.9	-6.83	0.05	195.677	0.464584	-24.2276	1.6158	-25.51	-24.9473	-28.1199
138	-6.83	0.05	195.523	0.460993	-24.2232	1.6158	-25.51	-24.9459	-28.1188
138.1	-6.83	0.05	195.369	0.455978	-24.2187	1.6158	-25.51	-24.9445	-28.1176
138.2	-6.83	0.05	195.213	0.449733	-24.2142	1.6158	-25.51	-24.9431	-28.1165
138.3	-6.82	0.05	195.055	0.442509	-24.1999	1.6158	-25.5	-24.9317	-28.1053
138.4	-6.82	0.05	194.894	0.434584	-24.1952	1.6158	-25.5	-24.9302	-28.1041
138.5	-6.82	0.05	194.731	0.42624	-24.1905	1.61579	-25.5	-24.9287	-28.1029
138.6	-6.82	0.05	194.565	0.417749	-24.1857	1.61579	-25.5	-24.9272	-28.1017
138.7	-6.82	0.05	194.397	0.409371	-24.1808	1.61579	-25.5	-24.9257	-28.1005
138.8	-6.82	0.05	194.225	0.401348	-24.1759	1.61579	-25.5	-24.9242	-28.0992
138.9	-6.82	0.05	194.05	0.393898	-24.1708	1.61579	-25.5	-24.9226	-28.0979
139	-6.82	0.05	193.873	0.387159	-24.1657	1.61579	-25.5	-24.921	-28.0966
139.1	-6.82	0.05	193.697	0.381213	-24.1605	1.61578	-25.5	-24.9194	-28.0953
139.2	-6.82	0.05	193.525	0.376132	-24.1555	1.61578	-25.5	-24.9178	-28.094
139.3	-6.82	0.05	193.358	0.371982	-24.1507	1.61578	-25.5	-24.9163	-28.0928
139.4	-6.81	0.05	193.198	0.368912	-24.1362	1.61578	-25.49	-24.9049	-28.0816
139.5	-6.81	0.05	193.048	0.367216	-24.1318	1.61578	-25.49	-24.9035	-28.0805
139.6	-6.81	0.05	192.907	0.367199	-24.1277	1.61578	-25.49	-24.9023	-28.0795
139.7	-6.81	0.05	192.777	0.369129	-24.1239	1.61578	-25.49	-24.9011	-28.0785
139.8	-6.81	0.05	192.66	0.373213	-24.1205	1.61578	-25.49	-24.9	-28.0776
139.9	-6.81	0.05	192.556	0.379572	-24.1174	1.61579	-25.49	-24.8991	-28.0769
140	-6.81	0.05	192.466	0.388233	-24.1148	1.61579	-25.49	-24.8983	-28.0762
140.1	-6.81	0.05	192.392	0.39902	-24.1126	1.61579	-25.49	-24.8976	-28.0757
140.2	-6.81	0.05	192.334	0.411575	-24.1109	1.61579	-25.49	-24.8971	-28.0752
140.3	-6.81	0.05	192.295	0.425487	-24.1098	1.6158	-25.49	-24.8967	-28.075
140.4	-6.81	0.05	192.274	0.440317	-24.1092	1.6158	-25.49	-24.8965	-28.0748
140.5	-6.81	0.05	192.275	0.455629	-24.1092	1.6158	-25.49	-24.8965	-28.0748
140.6	-6.81	0.05	192.297	0.470993	-24.1099	1.61581	-25.49	-24.8967	-28.075
140.7	-6.81	0.05	192.339	0.48596	-24.1111	1.61581	-25.49	-24.8971	-28.0753
140.8	-6.8	0.05	192.4	0.500065	-24.103	1.61581	-25.48	-24.8877	-28.0657
140.9	-6.8	0.05	192.477	0.512732	-24.1053	1.61582	-25.48	-24.8884	-28.0663
141	-6.8	0.04	192.57	0.523234	-24.108	1.61555	-25.48	-24.8892	-28.067
141.1	-6.8	0.04	192.678	0.530857	-24.1112	1.61555	-25.48	-24.8902	-28.0678
141.2	-6.8	0.04	192.798	0.535063	-24.1147	1.61555	-25.48	-24.8913	-28.0687
141.3	-6.8	0.04	192.929	0.535934	-24.1185	1.61555	-25.48	-24.8924	-28.0696
141.4	-6.8	0.04	193.067	0.533866	-24.1225	1.61555	-25.48	-24.8937	-28.0706
141.5	-6.8	0.04	193.212	0.529301	-24.1268	1.61555	-25.48	-24.895	-28.0717
141.6	-6.8	0.04	193.363	0.522707	-24.1312	1.61555	-25.48	-24.8964	-28.0728
141.7	-6.8	0.04	193.517	0.514565	-24.1357	1.61555	-25.48	-24.8978	-28.074
141.8	-6.8	0.04	193.675	0.50537	-24.1403	1.61554	-25.48	-24.8992	-28.0751
141.9	-6.8	0.04	193.834	0.495621	-24.1449	1.61554	-25.48	-24.9006	-28.0763
142	-6.8	0.04	193.993	0.485814	-24.1495	1.61554	-25.48	-24.9021	-28.0775
142.1	-6.8	0.04	194.152	0.476439	-24.1541	1.61554	-25.48	-24.9035	-28.0787
142.2	-6.8	0.04	194.308	0.467962	-24.1586	1.61553	-25.48	-24.9049	-28.0798
142.3	-6.8	0.04	194.46	0.460824	-24.163	1.61553	-25.48	-24.9063	-28.0809
142.4	-6.8	0.04	194.608	0.45542	-24.1673	1.61553	-25.48	-24.9076	-28.082
142.5	-6.8	0.04	194.75	0.45202	-24.1714	1.61553	-25.48	-24.9089	-28.0831
142.6	-6.79	0.04	194.885	0.450757	-24.1655	1.61553	-25.47	-24.9001	-28.0741
142.7	-6.79	0.04	195.013	0.451729	-24.1692	1.61553	-25.47	-24.9013	-28.075
142.8	-6.79	0.04	195.133	0.454973	-24.1726	1.61553	-25.47	-24.9024	-28.0759
142.9	-6.79	0.04	195.244	0.460456	-24.1758	1.61553	-25.47	-24.9034	-28.0767
143	-6.79	0.04	195.343	0.468075	-24.1787	1.61553	-25.47	-24.9043	-28.0774
143.1	-6.79	0.04	195.432	0.477663	-24.1812	1.61554	-25.47	-24.9051	-28.0781
143.2	-6.79	0.04	195.508	0.489	-24.1834	1.61554	-25.47	-24.9058	-28.0787
143.3	-6.79	0.04	195.571	0.501759	-24.1852	1.61554	-25.47	-24.9063	-28.0791
143.4	-6.79	0.04	195.624	0.515482	-24.1868	1.61555	-25.47	-24.9068	-28.0795
143.5	-6.79	0.04	195.667	0.529693	-24.188	1.61555	-25.47	-24.9072	-28.0798
143.6	-6.79	0.04	195.702	0.543928	-24.189	1.61555	-25.47	-24.9075	-28.0801
143.7	-6.79	0.04	195.73	0.557752	-24.1898	1.61556	-25.47	-24.9078	-28.0803
143.8	-6.79	0.04	195.754	0.570912	-24.1905	1.61556	-25.47	-24.908	-28.0805
143.9	-6.79	0.04	195.773	0.583334	-24.191	1.61556	-25.47	-24.9082	-28.0806
144	-6.79	0.04	195.789	0.594948	-24.1915	1.61557	-25.47	-24.9083	-28.0807
144.1	-6.79	0.04	195.802	0.605679	-24.1919	1.61557	-25.47	-24.9084	-28.0808
144.2	-6.79	0.04	195.814	0.615438	-24.1922	1.61557	-25.47	-24.9085	-28.0809
144.3	-6.79	0.04	195.826	0.624118	-24.1926	1.61558	-25.47	-24.9087	-28.081
144.4	-6.79	0.04	195.838	0.631597	-24.1929	1.61558	-25.47	-24.9088	-28.0811
144.5	-6.79	0.04	195.851	0.63774	-24.1933	1.61558	-25.47	-24.9089	-28.0812
144.6	-6.79	0.04	195.866	0.642398	-24.1937	1.61558	-25.47	-24.909	-28.0813
144.7	-6.79	0.04	195.885	0.645419	-24.1943	1.61558	-25.47	-24.9092	-28.0814
144.8	-6.79	0.04	195.907	0.646655	-24.1949	1.61558	-25.47	-24.9094	-28.0816
144.9	-6.79	0.04	195.935	0.646032	-24.1957	1.61558	-25.47	-24.9096	-28.0818
145	-6.79	0.04	195.968	0.643769	-24.1966	1.61558	-25.47	-24.9099	-28.0821
145.1	-6.79	0.04	196.008	0.640187	-24.1978	1.61558	-25.47	-24.9103	-28.0823
145.2	-6.79	0.04	196.056	0.635643	-24.1992	1.61558	-25.47	-24.9107	-28.0827
145.3	-6.79	0.04	196.113	0.630524	-24.2008	1.61558	-25.47	-24.9112	-28.0831
145.4	-6.79	0.04	196.18	0.625238	-24.2027	1.61558	-25.47	-24.9119	-28.0836
145.5	-6.79	0.04	196.257	0.620208	-24.2049	1.61558	-25.47	-24.9125	-28.0842
145.6	-6.79	0.04	196.345	0.615863	-24.2074	1.61557	-25.47	-24.9133	-28.0848
145.7	-6.79	0.04	196.447	0.612628	-24.2104	1.61557	-25.47	-24.9143	-28.0856
145.8	-6.79	0.04	196.562	0.610907	-24.2136	1.61557	-25.47	-24.9153	-28.0864
145.9	-6.79	0.04	196.691	0.611074	-24.2173	1.61557	-25.47	-24.9165	-28.0874
146	-6.79	0.04	196.836	0.613454	-24.2215	1.61557	-25.47	-24.9178	-28.0885
146.1	-6.79	0.04	196.997	0.618315	-24.2261	1.61557	-25.47	-24.9192	-28.0896
146.2	-6.79	0.04	197.175	0.625812	-24.2311	1.61558	-25.47	-24.9209	-28.091
146.3	-6.79	0.04	197.37	0.635821	-24.2367	1.61558	-25.47	-24.9226	-28.0924
146.4	-6.79	0.04	197.58	0.648087	-24.2427	1.61558	-25.47	-24.9245	-28.0939
146.5	-6.79	0.04	197.804	0.662302	-24.249	1.61559	-25.47	-24.9265	-28.0956
146.6	-6.79	0.04	198.042	0.678119	-24.2558	1.61559	-25.47	-24.9287	-28.0974
146.7	-6.79	0.04	198.291	0.695165	-24.2628	1.6156	-25.47	-24.9309	-28.0992
146.8	-6.79	0.04	198.552	0.713048	-24.2702	1.6156	-25.47	-24.9333	-28.1011
146.9	-6.79	0.04	198.822	0.731374	-24.2778	1.61561	-25.47	-24.9357	-28.1031
147	-6.79	0.04	199.101	0.749749	-24.2857	1.61562	-25.47	-24.9383	-28.1052
147.1	-6.79	0.04	199.388	0.767785	-24.2938	1.61562	-25.47	-24.9409	-28.1073
147.2	-6.79	0.04	199.682	0.785103	-24.302	1.61563	-25.47	-24.9435	-28.1095
147.3	-6.79	0.04	199.981	0.801339	-24.3104	1.61563	-25.47	-24.9462	-28.1117
147.4	-6.79	0.04	200.284	0.816142	-24.3189	1.61564	-25.47	-24.949	-28.1139
147.5	-6.79	0.04	200.591	0.829174	-24.3275	1.61564	-25.47	-24.9517	-28.1162
147.6	-6.79	0.04	200.9	0.840117	-24.3361	1.61565	-25.47	-24.9545	-28.1184
147.7	-6.79	0.04	201.21	0.848665	-24.3447	1.61565	-25.47	-24.9573	-28.1207
147.8	-6.79	0.04	201.521	0.854535	-24.3534	1.61565	-25.47	-24.9602	-28.123
147.9	-6.79	0.04	201.83	0.857461	-24.362	1.61565	-25.47	-24.963	-28.1253
148	-6.79	0.04	202.137	0.857199	-24.3705	1.61565	-25.47	-24.9657	-28.1276
148.1	-6.79	0.04	202.441	0.853536	-24.3789	1.61565	-25.47	-24.9685	-28.1298
148.2	-6.79	0.04	202.741	0.846288	-24.3872	1.61565	-25.47	-24.9712	-28.132
148.3	-6.79	0.04	203.035	0.835356	-24.3953	1.61564	-25.47	-24.9738	-28.1342
148.4	-6.79	0.04	203.32	0.821166	-24.4031	1.61564	-25.47	-24.9764	-28.1363
148.5	-6.79	0.04	203.59	0.804469	-24.4105	1.61563	-25.47	-24.9789	-28.1383
148.6	-6.79	0.04	203.841	0.786025	-24.4174	1.61562	-25.47	-24.9811	-28.1401
148.7	-6.79	0.04	204.066	0.766584	-24.4236	1.61561	-25.47	-24.9832	-28.1418
148.8	-6.79	0.04	204.261	0.746876	-24.4289	1.61561	-25.47	-24.9849	-28.1432
148.9	-6.79	0.04	204.423	0.727495	-24.4334	1.6156	-25.47	-24.9864	-28.1444
149	-6.79	0.04	204.552	0.70869	-24.4369	1.61559	-25.47	-24.9876	-28.1454
149.1	-6.79	0.04	204.652	0.690594	-24.4396	1.61559	-25.47	-24.9885	-28.1461
149.2	-6.79	0.04	204.725	0.673273	-24.4416	1.61558	-25.47	-24.9891	-28.1467
149.3	-6.79	0.04	204.774	0.656718	-24.4429	1.61558	-25.47	-24.9896	-28.147
149.4	-6.79	0.04	204.801	0.640856	-24.4437	1.61557	-25.47	-24.9898	-28.1472
149.5	-6.79	0.04	204.81	0.625552	-24.4439	1.61557	-25.47	-24.9899	-28.1473
149.6	-6.79	0.04	204.802	0.610725	-24.4437	1.61556	-25.47	-24.9898	-28.1472
149.7	-6.79	0.04	204.778	0.596429	-24.443	1.61556	-25.47	-24.9896	-28.1471
149.8	-6.79	0.04	204.739	0.582735	-24.442	1.61556	-25.47	-24.9893	-28.1468
149.9	-6.79	0.04	204.686	0.569707	-24.4405	1.61555	-25.47	-24.9888	-28.1464
150	-6.79	0.04	204.62	0.557387	-24.4387	1.61555	-25.47	-24.9882	-28.1459
150.1	-6.79	0.04	204.541	0.54579	-24.4366	1.61555	-25.47	-24.9875	-28.1453
150.2	-6.8	0.04	204.451	0.534899	-24.4439	1.61554	-25.48	-24.9967	-28.1546
150.3	-6.8	0.04	204.351	0.524657	-24.4412	1.61554	-25.48	-24.9958	-28.1539
150.4	-6.8	0.04	204.24	0.514972	-24.4382	1.61554	-25.48	-24.9947	-28.1531
150.5	-6.8	0.04	204.121	0.505722	-24.4349	1.61554	-25.48	-24.9937	-28.1522
150.6	-6.8	0.04	203.994	0.496716	-24.4314	1.61554	-25.48	-24.9925	-28.1513
150.7	-6.8	0.04	203.859	0.487689	-24.4277	1.61553	-25.48	-24.9913	-28.1503
150.8	-6.8	0.04	203.719	0.478607	-24.4239	1.61553	-25.48	-24.99	-28.1492
150.9	-6.8	0.04	203.572	0.46952	-24.4199	1.61553	-25.48	-24.9887	-28.1482
151	-6.8	0.04	203.419	0.4605	-24.4157	1.61553	-25.48	-24.9873	-28.147
151.1	-6.8	0.04	203.261	0.45163	-24.4113	1.61553	-25.48	-24.9859	-28.1459
151.2	-6.8	0.04	203.097	0.442992	-24.4068	1.61552	-25.48	-24.9844	-28.1446
151.3	-6.8	0.04	202.929	0.434664	-24.4022	1.61552	-25.48	-24.9829	-28.1434
151.4	-6.8	0.04	202.755	0.426713	-24.3974	1.61552	-25.48	-24.9813	-28.1421
151.5	-6.8	0.04	202.578	0.419201	-24.3925	1.61552	-25.48	-24.9797	-28.1408
151.6	-6.8	0.04	202.396	0.412221	-24.3875	1.61552	-25.48	-24.9781	-28.1395
151.7	-6.8	0.04	202.21	0.405892	-24.3823	1.61552	-25.48	-24.9764	-28.1381
151.8	-6.8	0.04	202.02	0.400325	-24.3771	1.61552	-25.48	-24.9747	-28.1367
151.9	-6.8	0.04	201.827	0.395613	-24.3717	1.61552	-25.48	-24.9729	-28.1353
152	-6.8	0.04	201.629	0.391818	-24.3662	1.61551	-25.48	-24.9711	-28.1338
152.1	-6.8	0.04	201.428	0.388955	-24.3606	1.61551	-25.48	-24.9693	-28.1323
152.2	-6.8	0.04	201.223	0.386934	-24.3549	1.61551	-25.48	-24.9675	-28.1308
152.3	-6.8	0.04	201.013	0.385609	-24.3491	1.61551	-25.48	-24.9656	-28.1293
152.4	-6.8	0.04	200.798	0.384808	-24.3431	1.61551	-25.48	-24.9636	-28.1277
152.5	-6.8	0.04	200.577	0.384344	-24.3369	1.61551	-25.48	-24.9616	-28.1261
152.6	-6.8	0.04	200.35	0.384026	-24.3306	1.61551	-25.48	-24.9596	-28.1244
152.7	-6.8	0.04	200.116	0.383757	-24.324	1.61551	-25.48	-24.9574	-28.1227
152.8	-6.8	0.04	199.877	0.383634	-24.3173	1.61551	-25.48	-24.9553	-28.1209
152.9	-6.8	0.04	199.633	0.383797	-24.3105	1.61551	-25.48	-24.9531	-28.1191
153	-6.8	0.04	199.386	0.384397	-24.3035	1.61551	-25.48	-24.9508	-28.1173
153.1	-6.81	0.04	199.136	0.385592	-24.3063	1.61551	-25.49	-24.9586	-28.1254
153.2	-6.81	0.04	198.885	0.387544	-24.2993	1.61552	-25.49	-24.9563	-28.1236
153.3	-6.81	0.04	198.632	0.390403	-24.2921	1.61552	-25.49	-24.954	-28.1217
153.4	-6.81	0.04	198.378	0.394318	-24.2849	1.61552	-25.49	-24.9517	-28.1198
153.5	-6.81	0.04	198.123	0.399443	-24.2777	1.61552	-25.49	-24.9494	-28.118
153.6	-6.81	0.04	197.866	0.405928	-24.2704	1.61552	-25.49	-24.9471	-28.1161
153.7	-6.81	0.05	197.607	0.413926	-24.2631	1.61579	-25.49	-24.9448	-28.1141
153.8	-6.81	0.05	197.346	0.423593	-24.2557	1.61579	-25.49	-24.9424	-28.1122
153.9	-6.81	0.05	197.084	0.435106	-24.2482	1.61579	-25.49	-24.94	-28.1103
154	-6.81	0.05	196.82	0.448672	-24.2407	1.6158	-25.49	-24.9376	-28.1083
154.1	-6.81	0.05	196.556	0.464477	-24.2331	1.6158	-25.49	-24.9353	-28.1064
154.2	-6.81	0.05	196.292	0.482654	-24.2256	1.61581	-25.49	-24.9329	-28.1044
154.3	-6.81	0.05	196.028	0.50315	-24.218	1.61581	-25.49	-24.9305	-28.1025
154.4	-6.81	0.05	195.763	0.525823	-24.2104	1.61582	-25.49	-24.9281	-28.1005
154.5	-6.81	0.05	195.496	0.550517	-24.2027	1.61582	-25.49	-24.9257	-28.0986
154.6	-6.81	0.06	195.227	0.57707	-24.195	1.61616	-25.49	-24.9232	-28.0966
154.7	-6.81	0.06	194.954	0.605335	-24.1871	1.61617	-25.49	-24.9208	-28.0946
154.8	-6.81	0.06	194.678	0.635186	-24.1791	1.61618	-25.49	-24.9183	-28.0925
154.9	-6.81	0.06	194.396	0.666535	-24.171	1.61619	-25.49	-24.9157	-28.0905
155	-6.81	0.06	194.11	0.699397	-24.1627	1.6162	-25.49	-24.9131	-28.0883

## Sheet: Fauna
SUPPORTING DATASET - FAUNAL δ13C
Note: Please cite original references when using this data
Further details may be queried at https://c14.arch.ox.ac.uk/database/db.php?page=oxaResult
Column A: Reference
Column B: Laboratory Reference Number
Column C: Latitude
Column D: Longitude
Column E: Country
Column F: Family
Column G: Species/taxon
Column H: Radiocarbon Age (years)
Column I: Radiocarbon Age (years) 1σ
Column J: Calibrated date BP (BP=1950), using OxCal v. 4.2 (Bronk Ramsey, 2009) using the IntCal13 calibration curve (Reimer et al., 2013).
Column K: Calibrated date BP 1σ
Column L: δ13C VPDB (per mil)
Column M: MAP (1960-1990 AD) WorldClim v. 1.4 (mm/yr). More information can be found in Hijmans, R.J., S.E. Cameron, J.L. Parra, P.G. Jones and A. Jarvis (2005) Very high resolution interpolated climate surfaces for global land areas. International Journal of Climatology 25, 1965-1978.
Column N: Altitude (m) according to the GTOPO30 digital elevation model, available at https://lta.cr.usgs.gov/GTOPO30 (Accessed 13 Nov 2016)
Column O: δ13C adjusted for MAP = 1000 mm, altitude = 840 m, latitude = 50 N. Values in per mil.
Column P: Altitude adjustment (per mil), where δalt = 0.00019 × (840 − altitude) according to Kohn, M. J. (2010) Carbon isotope compositions of terrestrial C3 plants as indicators of (paleo)ecology and (paleo)climate. Proceedings of the National Academy of Sciences 107, 19691-19695.
Column Q: MAP adjustment (per mil), where δMAP = -5.16*Log10(1000+300,10))-(-5.16*Log10(MAP+300,10)) (Kohn, 2010)
Column R: Latitude adjustment (per mil), where δlat = −0.0124 × 50 − (−0.0124 × |latitude|) (Kohn, 2010)
Column S: Summed total adjustment (per mil), δalt + δMAP + δlat
Column T: Mean Annual Precipitation (MAP, mm) inferred for locality at either 21 kyr (> 20 kyr data) or 6 kyr (<10 kyr data) from multi-model PMIP3-CMIP5 ensemble
Column U: 1σ, multi-model PMIP3-CMIP5 ensemble, (mm)
Column V: MAP correction according to PMIP3-CMIP5 ensemble (similar calculation to column Q) (per mil)
Column W: 1σ, multi-model MAP correction (per mil)
References
Bayliss, A., Bronk Ramsey, C., Cook, G., & van der Plicht, J. (2007). Radiocarbon dates from samples funded by English Heritage under the Aggregates Levy Sustainability Fund 2002-4 English Heritage.
Bronk Ramsey, C., Pettitt, P. B., Hedges, R. E. M., & Hodgins, G. W. L. (1999). Radiocarbon dates from the oxford ams system: archaeometry datelist 27. Archaeometry, 41(1), 197-206.
Bronk Ramsey, C., Pettitt, P. B., Hedges, R. E. M., Hodgins, G. W. L., & Owen, D. C. (2000). Radiocarbon dates from the oxford ams system: archaeometry datelist 29. Archaeometry, 42(1), 243-254.
Bronk Ramsey, C., Pettitt, P. B., Hedges, R. E. M., Hodgins, G. W. L., & Owen, D. C. (2000). Radiocarbon dates from the oxford ams system: archaeometry datelist 30. Archaeometry, 42(2), 459-479.
Bronk Ramsey, C., Higham, T. H. F., Owen, D. C., Pike, A. W. G., & Hedges, R. E. M. (2002). Radiocarbon dates from the Oxford AMS system: Archaeometry Datelist 31. Archaeometry, 44(3s), 1-149.
Bronk Ramsey, C., Higham, T., Whittle, A., & Bartosiewicz, L. (2007). Radiocarbon Chronology. In A. Whittle (Ed.), (Vol. XXI, pp. 173-188). Budapestini: Publicationes Instituti Archaeologici Academiae Sceintiarum Hungaricae.
Bronk Ramsey, C., Higham, T. F. G., Brock, F., Baker, D., & Ditchfield, P. (2009). Radiocarbon dates from the oxford ams system: archaeometry datelist 33. Archaeometry, 51(2), 323-349. Archaeometry, 51(2), 323-349.
Bronk Ramsey, C., Higham, T., Brock, F., Baker, D., Ditchfield, P., & Staff, R. (2015). Radiocarbon Dates from the Oxford AMS System: Archaeometry Datelist 35. Archaeometry, 57(1), 177-216.
Conard, N. J., & Bolus, M. (2008). Radiocarbon dating the late Middle Paleolithic and the Aurignacian of the Swabian Jura. Journal of Human Evolution, 55(5), 886-897.
Conneller, C., & Higham, T. F. G. (2015). Dating the Early Mesolithic: new results from Thatcham and Seamer Carr. In N. Ashton & C. Fisher (Eds.), Oxford: Oxbow.
Cucchi, T., Barnett, R., Martinkova, N., Renaud, S., Renvoise, E., Evin, A., Sheridan, A., Mainland, I., Wickham-Jones, C., Tougard, C., & others. (2014). The changing pace of insular life: 5000 years of microevolution in the Orkney vole (Microtus arvalis orcadensis). Evolution, 68(10), 2804-2820.
De Carle, D. (2014). Hanging plant subsistence in Prehistoric Southwest Britain: archaeobotanical and anthracological evidence from the South Cadbury Environs Project, volume II. Unpublished PhD Thesis.
Drucker, D. G., Bridault, A., Hobson, K. A., Szuma, E., Bocherens, H. (2008). Can carbon-13 in large herbivores reflect the canopy effect in temperate and boreal ecosystems? Evidence from modern and ancient ungulates. Palaeogeography, Palaeoclimatology, Palaeoecology 266, 69-82.
Drucker, D. G., Vercoutere, C., Chiotti, L., Nespole, R., Crepin, L., Conard, N. J., Munzel, S. C., Higham, T., Plicht, J., Laznickova-Galetova, M., & Bochrens, H. (2015). Tracking possible decline of woolly mammoth during the Gravettian in Dordogne (France) and the Ach Valley (Germany) using multi-isotope tracking (13C, 14C, 15N, 34S, 18O). Quaternary International, 359, 304-317.
Gosden, C., & Kamash, Z. (2013). The radiocarbon dates. In C. Gosden & G. Lock (Eds.), (Vol. Histories, pp. 79-81). Oxbow Books.
Hanks, B. K., Epimakhov, A. V., & Renfrew, A. C. (2007). Towards a refined chronology for the Bronze Age of the southern Urals, Russia. Antiquity, 81, 353-367.
Hedges, R. E. M., Housley, R. A., Bronk, C. R., & Van Klinken, G. J. (1991). Radiocarbon dates from the oxford ams system: archaeometry datelist 12. Archaeometry, 33(1), 121-134.
Hedges, R. E. M., Housley, R. A., Bronk, C. R., & van Klinken, G. J. (1991). Radiocarbon dates from the oxford ams system: archaeometry datelist 13. Archaeometry, 33(2), 279-296.
Hedges, R. E. M., Housley, R. A., Bronk, C. R., & Van Klinken, G. J. (1992). Radiocarbon dates from the oxford ams system: archaeometry datelist 14. Archaeometry, 34(1), 141-159.
Hedges, R. E. M., Housley, R. A., Bronk, C. R., & Van Klinken, G. J. (1992). Radiocarbon dates from the oxford ams system: archaeometry datelist 15. Archaeometry, 34(2), 337-357.
Hedges, R. E. M., Housley, R. A., Bronk Ramsey, C., & and Van Klinken, G. J. (1993). Radiocarbon dates from the oxford ams system: archaeometry datelist 16. Archaeometry, 35(1), 147-167.
Hedges, R. E. M., Housley, R. A., Bronk Ramsey, C., & and Van Klinken, G. J. (1993). Radiocarbon dates from the oxford ams system: archaeometry datelist 17. Archaeometry, 35(2), 305-326.
Hedges, R. E. M., Housley, R. A., Bronk Ramsey, C., & van Klinken, G. J. (1994). Radiocarbon dates from the oxford ams system: archaeometry datelist 18. Archaeometry, 36(2), 337-374.
Hedges, R. E. M., Housley, R. A., Bronk Ramsey, C., & van Klinken, G. J. (1995). Radiocarbon dates from the oxford ams system: archaeometry datelist 19. Archaeometry, 37(1), 195-214.
Hedges, R. E. M., Housley, R. A., Bronk Ramsey, C., & van Klinken, G. J. (1995). Radiocarbon dates from the oxford ams system: archaeometry datelist 20. Archaeometry, 37(2), 417-430.
Hedges, R. E. M., Housley, R. A., Bronk Ramsey, C., & van Klinken, G. J. (1996). Radiocarbon dates from the oxford ams system: archaeometry datelist 21. Archaeometry, 38(1), 181-207.
Hedges, R. E. M., Pettitt, P. B., Bronk Ramsey, C., & Van Klinken, G. J. (1996). Radiocarbon dates from the oxford ams system: archaeometry datelist 22. Archaeometry, 38(2), 391-415.
Hedges, R. E. M., Pettitt, P. B., Bronk Ramsey, C., & Van Klinken, G. J. (1997). Radiocarbon dates from the oxford ams system: archaeometry datelist 23. Archaeometry, 39(1), 247-262.
Hedges, R. E. M., Pettitt, P. B., Bronk Ramsey, C., & Van Klinken, G. J. (1997). Radiocarbon dates from the oxford ams system: archaeometry datelist 24. Archaeometry, 39(2), 445-471.
Hedges, R. E. M., Pettitt, P. B., Bronk Ramsey, C., & Van Klinken, G. J. (1998). Radiocarbon dates from the oxford ams system: archaeometry datelist 25. Archaeometry, 40(1), 227-239.
Hedges, R. E. M., Pettitt, P. B., Bronk Ramsey, C., & Van Klinken, G. J. (1998). Radiocarbon dates from the oxford ams system: archaeometry datelist 26. Archaeometry, 40(2), 437-455.
Higham, T. F. G., Bronk Ramsey, C., Brock, F., Baker, D., & Ditchfield, P. (2007). Radiocarbon dates from the oxford ams system: archaeometry datelist 32. Archaeometry, 49(S1), 1-60.
Higham, T., Chapman, J., Slavchev, V., Gaydarska, B., Honch, N., Yordanov, Y., & Dimitrova, B. (2007). New perspectives on the Varna cemetery (Bulgaria)--AMS dates and social implications. Antiquity, 81(313), 640-654.
Hogue, J. T., & Barton, R. N. E. (2016). New radiocarbon dates for the earliest Later Stone Age microlithic technology in Northwest Africa. Quaternary International.
Jacobi, R., & Higham, T. F. G. (2009). The early Lateglacial re-colonization of Britain: new radiocarbon evidence from Gough's Cave, southwest England. Quaternary Science Reviews, 28(19-20), 1895-1913.
Jacobi, R., & Higham, T. F. G. (2010). The Later Upper Palaeolithic recolonisation of Britain: new results from AMS radiocarbon dating. In N. Ashton, S. G. Lewis & C. B. Stringer (Eds.), (Vol. 14, pp. 223-247). Elsevier.
Lorenzen, E. D., Nogues-Bravo, D., Orlando, L., Weinstock, J., Binladen, J., Marske, K. A., Ugan, A., Borregaard, M. K., Gilbert, T. M. P., Nielsen, R., & others. (2011). Species-specific responses of Late Quaternary megafauna to climate and humans. Nature, 479(7373), 359-364.
Marom, A., McCullagh, J. S. O., Higham, T. F. G., & Hedges, R. E. M. (2013). Hydroxyproline dating: experiments on the 14C analysis of contaminated and low-collagen bones. Radiocarbon, 55(2-3), 698-708.
Martinkova, N., Barnett, R., Cucchi, T., Struchen, R., Pascal, M., Pascal, M., Fischer, M. C., Higham, T., Brace, S., Ho, S. Y., & others. (2013). Divergent evolutionary processes associated with colonization of offshore islands. Molecular ecology, 22(20), 5205-5220.
Meiri, M. (2010). The role of climate change in species range shifts: an ancient DNA study of Quaternary deer. Unpublished PhD Thesis.
Meiri, M., Lister, A. M., Higham, T. F., Stewart, J. R., Straus, L. G., Obermaier, H., Gonzalez Morales, M. R., Marin-Arroyo, A. B., & Barnes, I. (2013). Late-glacial recolonization and phylogeography of European red deer (Cervus elaphus L.). Molecular ecology, 22(18), 4711-4722.
Mercer, R., & Healy, F. (2008). Hambledon Hill, Dorset, England: Excavation and Survey of a Neolithic Monument Complex and Its Surrounding Landscape English Heritage, England.
Millard, A. R. (2013). The radiocarbon dates. In D. Parsons & D. S. Sutherland (Eds.), (Vol. The Anglo-, pp. 270-281). Oxford: Oxbow Books.
Nystrom, H. V;., Skoglund, J;., McKeown, P;., Vartanyan, N. J;., Shaw, S;., Liden, P. W;., Jacobbson, K;., Barnes, M;., Angerborn, I;., Lister, A;., Dalen, A;., & L. (2012). Microsatellite genotyping reveals end-Pleistocene decline in mammoth autosomal genetic variation. Molecular Ecology, 21(14), 3391-3402.
Pestle, W., Colvard, M., & Pettitt, P. (2006). AMS dating of a recently rediscovered juvenile human mandible from Solutre (Saone-et-Loire, France). Paleo, 8, 285-292.
Reynolds, N., Lisitsyn, S. N., Sablin, M. V., Barton, N., & Higham, T. (2015). Chronology of the European Russian Gravettian: new radiocarbon dating results and interpretation. Quartar, 62, 121-132.
Schulting, R. J., Gardiner, P., Hawkes, C., , & Murray, E. (2010). A Mesolithic and Neolithic human bone assemblage from Totty Pot, Mendips, Somerset. Proceedings of the University of Bristol Spelaeological Society, 25, 73-95.
Schulting, R. J., Fibiger, L., MacPhail, R. I., McLaughlin, R., Murray, E. V., Price, C., & Walker, E. A. (2013). Mesolithic and Neolithic humans remains from Foxhole Cave (Gower, South Wales). Antiquaries Journal, 93, 1-23.
Scourse, J. D., Coope, G. R., Allen, J. R. M., Lister, A. M., Housley, R. A., Hedges, R. E. M., Jones, A. S. G., & Watkins, R. (2009). Late-glacial remains of woolly mammoth (Mammuthus primigenius) from Shropshire, UK: stratigraphy, sedimentology and geochronology of the Condover site. Geological Journal, 44, 392-413.
Stevens, R. E., O'Connell, T. C., Hedges, R. E. M., & Street, M. (2009). Radiocarbon and stable isotope investigations at the Central Rhineland sites of Grunnersdorf and Andernach-Martinsberg, Germany. Journal of Human Evolution, 57(2), 131-148.
Sykes, N. J., Baker, K. H., Carden, R. F., Higham, T. F., Hoelzel, R. A., & Stevens, R. E. (2011). New evidence for the establishment and management of the European fallow deer (Dama dama dama) in Roman Britain. Journal of Archaeological Science, 38(1), 156-165.
Sykes, N., Ayton, G., Bowen, F., Baker, K., Baker, P., Carden, R. F., Dicken, C., Evans, J., Hoelzel, R., Higham, T. G., Jones, R., Lamb, A., Liddiard, R., Madgwick, R., Miller, H., Rainsford, C., Sawyer, P., Thomas, R., Ward, C., & Worley, F. (2016). Wild to domestic and back again: the dynamics of fallow deer management in medieval England (c. 11th-16th century AD). STAR, 1-14.
Reference	Lab Number	Latitude	Longitude	Country	Family	Species/taxon	Radiocarbon Age (years)	1σ	Date cal BP (years)	1σ	δ13C VPDB (per mil)	MAP (1960-1990 AD) WorldClim v. 1.4 (mm/yr)	Altitude (m)	δ13C adjusted for MAP, altitude and latitude (per mil)	Altitude adjustment (per mil)	MAP adjustment (per mil)	Latitude adjustment (per mil)	TOTAL ADJUSTMENT (per mil)	MAP ENSEMBLE (PMIP3-CMIP5)	1σ	Δ(δ13C) ENSEMBLE (per mil)	1σ
Bronk Ramsey et al. 1999	OxA-7534	50.9335	0.733644	UK	Leporidae	Oryctolagus coniculus	30	45	119	77	-20.804	687	1	-21.2503	0.15941	-0.617271	0.0115754	-0.446286	922.534	109.633	-0.471821	0.201992
Hedges et al. 1997	OxA-5105	50.8569	-0.223433	UK	Bovidae	Ovicaprid	110	50	138	81	-20.92	699	95	-21.358	0.14155	-0.59019	0.0106256	-0.438014	949.796	129.672	-0.491572	0.233063
Meiri 2010	OxA-22260	56.1667	70.3	Russia	Cervidae	Alces alces	144	25	148	83	-20.121	401	68	-21.2819	0.14668	-1.38404	0.0764671	-1.1609	498.516	59.1158	-0.286419	0.17052
Bronk Ramsey et al. 2015	OxA-28151	50.7144	7.17471	Germany	Bovidae/Cervidae	Bos taurus/Cervid	166	22	162	86	-21.5545	778	82	-21.8213	0.14402	-0.419635	0.00885856	-0.266756	1055.01	77.4808	-0.509354	0.128663
Bronk Ramsey et al. 2002	OxA-7144	51.961	-1.30284	UK	Equidae	Equus asinus L.	180	35	161	89	-21.588	609	76	-22.2203	0.14516	-0.801758	0.0243164	-0.632282	999.576	187.588	-0.780908	0.325008
Meiri 2010	OxA-22259	57.2	73.2	Russia	Cervidae	Alces alces	186	25	164	90	-21.996	459	58	-22.964	0.14858	-1.2059	0.08928	-0.96804	517.793	67.6101	-0.160184	0.194613
Hedges et al. 1995	OxA-4216	55.0157	-3.02586	UK	Bovidae	Ovicaprid	230	75	238	131	-22.7	872	32	-22.7166	0.15352	-0.232281	0.0621947	-0.0165665	1132.55	192.993	-0.432064	0.306415
Hedges et al. 1997	OxA-3362	50.8571	-0.228255	UK	Bovidae	Ovicaprid	270	60	318	115	-21.2	699	91	-21.6373	0.14231	-0.59019	0.010628	-0.437252	950.326	129.914	-0.492491	0.233431
Bronk Ramsey et al. 2002	OxA-9068	50.9335	0.733644	UK	Leporidae	Rabbit	301	36	378	54	-22.5	687	1	-22.9463	0.15941	-0.617271	0.0115754	-0.446286	922.534	109.633	-0.471821	0.201992
Hedges et al. 1997	OxA-3361	50.8571	-0.228255	UK	Bovidae	Ovicaprid	310	60	373	82	-22.1	699	91	-22.5373	0.14231	-0.59019	0.010628	-0.437252	950.326	129.914	-0.492491	0.233431
Bronk Ramsey et al. 2002	OxA-9253	57.3361	-5.83833	UK	Cervidae	Cervid	316	39	386	53	-20.873	1542	1	-19.8417	0.15941	0.780947	0.0909676	1.03132	1323.81	321.157	0.319915	0.44146
Bronk Ramsey et al. 1999	OxA-7533	50.9335	0.733644	UK	Leporidae	Oryctolagus coniculus	325	45	390	57	-20.567	687	1	-21.0133	0.15941	-0.617271	0.0115754	-0.446286	922.534	109.633	-0.471821	0.201992
Hedges et al. 1991	OxA-2318	50.9898	-1.50156	UK	Bovidae	Bos taurus	330	70	382	85	-23.3	757	42	-23.5998	0.15162	-0.463721	0.0122735	-0.299827	1021.35	182.094	-0.482268	0.305377
Bronk Ramsey et al. 2002	OxA-9065	50.9335	0.733644	UK	Leporidae	Rabbit	342	36	397	53	-21.373	687	1	-21.8193	0.15941	-0.617271	0.0115754	-0.446286	922.534	109.633	-0.471821	0.201992
Meiri et al. 2013	OxA-22101	57.4833	61.5333	Russia	Cervidae	Cervus elaphus	355	25	404	54	-21.159	501	146	-22.0196	0.13186	-1.0852	0.0927929	-0.860551	608.393	89.6759	-0.272327	0.225891
Sykes et al. 2016	OxA-27934	51.4511	-0.693056	UK	Cervidae	Dama dama	360	23	408	56	-22	704	72	-22.4151	0.14592	-0.579002	0.0179936	-0.415088	954.328	152.711	-0.484377	0.276511
Bronk Ramsey et al. 2002	OxA-9067	50.9335	0.733644	UK	Leporidae	Rabbit	365	50	409	60	-21.32	687	1	-21.7663	0.15941	-0.617271	0.0115754	-0.446286	922.534	109.633	-0.471821	0.201992
Meiri 2010	OxA-18923	69.05	147.25	Russia	Cervidae	Cervus elaphus	372	23	422	59	-20.16	219	17	-21.8251	0.15637	-2.05768	0.23622	-1.66509	325.776	87.6777	-0.400809	0.309137
Bronk Ramsey et al. 2002	OxA-9066	50.9335	0.733644	UK	Leporidae	Rabbit	424	39	465	56	-20.617	687	1	-21.0633	0.15941	-0.617271	0.0115754	-0.446286	922.534	109.633	-0.471821	0.201992
Meiri 2010	OxA-18922	70.8	148.9	Russia	Cervidae	Cervus elaphus	517	23	534	20	-19.665	192	5	-21.4258	0.15865	-2.17741	0.25792	-1.76084	279.474	56.1821	-0.357634	0.218262
Hedges et al. 1997	OxA-3710	53.7333	-8.25	Ireland	Equidae	Equus caballus	535	55	569	45	-21.8	1056	76	-21.514	0.14516	0.0945123	0.0462929	0.285965	1370.21	243.341	-0.447688	0.31421
Sykes et al. 2016	OxA-27877	51.4511	-0.693056	UK	Cervidae	Dama dama	552	23	572	37	-21.76	704	72	-22.1751	0.14592	-0.579002	0.0179936	-0.415088	954.328	152.711	-0.484377	0.276511
Meiri 2010	OxA-22249	61.0833	129.083	Russia	Cervidae	Alces alces	581	25	594	33	-19.954	308	329	-21.4225	0.09709	-1.70301	0.137433	-1.46848	377.437	86.3587	-0.227505	0.27524
Hedges et al. 1998	OxA-7449	54.3704	-2.43557	UK	Cervidae	Capreolus capreolus	605	40	600	34	-20.593	1286	316	-19.9936	0.09956	0.445617	0.054193	0.59937	1106.18	205.915	0.290456	0.330292
Bronk Ramsey et al. 2002	OxA-5239	51	-2.3	UK	Equidae	Equus sp.	610	45	601	36	-20.9	806	76	-21.1046	0.14516	-0.362171	0.0124	-0.204611	1079.31	200.955	-0.475139	0.318977
Bronk Ramsey et al. 2015	OxA-X-2491-24	56	10	Denmark	Bovidae	Ovicaprid	624	28	605	33	-21.682	659	63	-22.1417	0.14763	-0.681764	0.0744	-0.459734	892.968	122.542	-0.478923	0.233074
Sykes et al. 2016	OxA-27935	54.6763	-1.6681	UK	Cervidae	Dama dama	812	24	720	22	-22.334	687	78	-22.7485	0.14478	-0.617271	0.0579861	-0.414505	1004.88	160.052	-0.611522	0.270573
Hedges et al. 1998	OxA-7451	54.3704	-2.43557	UK	Cervidae	Capreolus capreolus	815	40	734	40	-21.174	1286	316	-20.5746	0.09956	0.445617	0.054193	0.59937	1106.18	205.915	0.290456	0.330292
Sykes et al. 2016	OxA-27899	50.6876	-1.31253	UK	Cervidae	Dama dama	820	24	726	25	-21.011	822	38	-21.1801	0.15238	-0.329985	0.00852624	-0.169078	1016.19	165.049	-0.342908	0.276919
Sykes et al. 2016	OxA-27900	50.6876	-1.31253	UK	Cervidae	Dama dama	866	24	776	42	-21.551	822	38	-21.7201	0.15238	-0.329985	0.00852624	-0.169078	1016.19	165.049	-0.342908	0.276919
Sykes et al. 2016	OxA-27898	50.6876	-1.31253	UK	Cervidae	Dama dama	897	23	830	50	-21.471	822	38	-21.6401	0.15238	-0.329985	0.00852624	-0.169078	1016.19	165.049	-0.342908	0.276919
Sykes et al. 2016	OxA-27976	51.5383	-0.229444	UK	Cervidae	Dama dama	914	23	847	41	-21.5834	627	51	-22.1722	0.14991	-0.757816	0.0190749	-0.588831	922.432	131.543	-0.608734	0.242908
Bronk Ramsey et al. 2000	OxA-7896	51.4253	-0.617747	UK	Cervidae	Dama dama	965	45	865	50	-21.81	679	66	-22.2808	0.14706	-0.635509	0.0176737	-0.470775	950.201	149.117	-0.53408	0.270919
Martinkova et al. 2013	OxA-18326	59	-3	UK	Cricetidae	Microtus arvalis	966	29	865	43	-22.821	1002	25	-22.5511	0.15485	0.00344498	0.1116	0.269895	1082.71	238.5	-0.107578	0.373439
Martinkova et al. 2013	OxA-20481	59	-3	UK	Cricetidae	Microtus arvalis	993	27	898	46	-23.537	1002	25	-23.2671	0.15485	0.00344498	0.1116	0.269895	1082.71	238.5	-0.107578	0.373439
Sykes et al. 2016	OxA-27876	53.5261	0.756111	UK	Cervidae	Dama dama	1003	23	921	34	-21.543	656	1	-22.0287	0.15941	-0.688785	0.0437236	-0.485651	835.019	99.2793	-0.377659	0.18896
Gosden and Kamash 2013	OxA-21987	51.5383	-1.60157	UK	Bovidae	Ovis aries	1051	29	964	32	-21.268	706	152	-21.6927	0.13072	-0.574542	0.0190749	-0.424747	1027.26	199.747	-0.599374	0.33672
Bronk Ramsey et al. 2015	OxA-X-2491-25	56	10	Denmark	Bovidae	Ovicaprid	1074	28	986	36	-21.413	659	63	-21.8727	0.14763	-0.681764	0.0744	-0.459734	892.968	122.542	-0.478923	0.233074
Martinkova et al. 2013	OxA-20310	59	-3	UK	Cricetidae	Microtus arvalis	1100	24	1008	32	-22.906	975	25	-22.6831	0.15485	-0.0435151	0.1116	0.222935	1082.71	238.5	-0.154538	0.373439
Gosden and Kamash 2013	OxA-21988	51.5383	-1.60157	UK	Bovidae	Ovis aries	1104	28	1011	35	-21.043	706	152	-21.4677	0.13072	-0.574542	0.0190749	-0.424747	1027.26	199.747	-0.599374	0.33672
Bronk Ramsey et al. 2002	OxA-6604	56	-6	UK	Equidae	Equus sp.	1110	45	1027	57	-22.681	1590	214	-21.6491	0.11894	0.838595	0.0744	1.03194	1289.01	265.58	0.414335	0.361606
Hedges et al. 1991	OxA-2319	50.9898	-1.50156	UK	Bovidae	Bos taurus	1125	80	1059	91	-23.1	757	42	-23.3998	0.15162	-0.463721	0.0122735	-0.299827	1021.35	182.094	-0.482268	0.305377
Bronk Ramsey et al. 2000	OxA-8946	53	-9	Ireland	Bovidae	Ovicaprid	1182	36	1109	56	-21.989	1069	81	-21.6917	0.14421	0.115894	0.0372	0.297304	1387.28	258.337	-0.446649	0.335129
Hedges et al. 1993	OxA-3641	55.0229	-3.02605	UK	Bovidae	Bos taurus	1210	80	1132	87	-22.4	872	32	-22.4165	0.15352	-0.232281	0.062284	-0.0164773	1132.55	192.993	-0.432064	0.306415
Higham et al. 2007	OxA-14174	54.2158	-2.79277	UK	Bovidae	Bos taurus	1211	26	1136	47	-21.347	1132	20	-20.9222	0.1558	0.216718	0.0522759	0.424794	1138.4	215.195	0.0118574	0.339351
Cross and J 2011	OxA-18986	52.8969	0.542184	UK	Equidae	Equus caballus	1259	23	1217	36	-22.354	611	8	-22.9568	0.15808	-0.796833	0.0359216	-0.602831	852.233	92.3059	-0.520704	0.169976
Millard 2013	OxA-22330	52.3338	-0.905146	UK	Bovidae	Ovicaprid	1332	27	1263	32	-22.458	629	82	-23.038	0.14402	-0.752987	0.0289391	-0.580027	959.275	158.362	-0.666458	0.28213
Hedges et al. 1991	OxA-2314	50.9892	-1.50057	UK	Bovidae	Bos taurus	1355	80	1265	82	-23.4	757	42	-23.6998	0.15162	-0.463721	0.0122661	-0.299835	1021.35	182.094	-0.482268	0.305377
Bronk Ramsey et al. 2002	OxA-4737	51.7983	-1.3126	UK	Bovidae	Ovicaprid	1360	55	1276	51	-20.1	615	68	-20.718	0.14668	-0.787015	0.0222989	-0.618036	1000.42	187.989	-0.767557	0.32557
Bronk Ramsey et al. 2002	OxA-6826	51.7947	-1.3141	UK	Bovidae	Bos taurus	1425	55	1339	47	-21.065	627	65	-21.6533	0.14725	-0.757816	0.0222543	-0.588312	1000.42	187.957	-0.738355	0.325512
Hedges et al. 1997	OxA-5351	52.1635	0.261813	UK	Bovidae	Ovicaprid	1430	55	1343	48	-21.5	565	71	-22.24	0.14611	-0.912945	0.0268274	-0.740007	882.476	106.209	-0.693167	0.195361
Martinkova et al. 2013	OxA-18667	59	-3	UK	Cricetidae	Microtus arvalis	1469	24	1353	24	-23.947	975	25	-23.7241	0.15485	-0.0435151	0.1116	0.222935	1082.71	238.5	-0.154538	0.373439
Hedges et al. 1997	OxA-4251	52.1	-7.71667	Ireland	Leporidae	Lepus timidus	1500	65	1409	67	-23.1	1158	58	-22.6683	0.14858	0.257041	0.02604	0.431661	1303.14	281.022	-0.18679	0.356049
Hedges et al. 1997	OxA-5734	52.0833	-7.73333	Ireland	Bovidae	Bos sp.	1515	55	1419	63	-22.5	1234	87	-21.9602	0.14307	0.370911	0.0258329	0.539814	1302.72	280.377	-0.0724201	0.355487
Bronk Ramsey et al. 2002	OxA-6825	51.7947	-1.3141	UK	Bovidae	Bos taurus	1520	55	1424	62	-21.024	627	65	-21.6123	0.14725	-0.757816	0.0222543	-0.588312	1000.42	187.957	-0.738355	0.325512
Hedges et al. 1997	OxA-5349	52.1635	0.261813	UK	Bovidae	Bos taurus	1530	50	1433	59	-20.21	565	71	-20.95	0.14611	-0.912945	0.0268274	-0.740007	882.476	106.209	-0.693167	0.195361
Hedges et al. 1997	OxA-5352	52.1635	0.261813	UK	Bovidae	Ovicaprid	1535	50	1437	58	-21.19	565	71	-21.93	0.14611	-0.912945	0.0268274	-0.740007	882.476	106.209	-0.693167	0.195361
Hedges et al. 1997	OxA-3707	54.05	-8.45	Ireland	Equidae	Equus caballus	1580	55	1470	59	-21.8	1222	146	-21.2646	0.13186	0.353312	0.05022	0.535392	1376.97	222.453	-0.200675	0.29372
Hedges et al. 1997	OxA-5350	52.1635	0.261813	UK	Bovidae	Ovicaprid	1615	50	1499	63	-21.2	565	71	-21.94	0.14611	-0.912945	0.0268274	-0.740007	882.476	106.209	-0.693167	0.195361
Bronk Ramsey et al. 2002	OxA-8784	57.7041	-7.27755	UK	Bovidae	Bos taurus	1640	50	1532	71	-20.692	1200	32	-20.1223	0.15352	0.320683	0.0955308	0.569734	1354.98	269.346	-0.194021	0.373943
Hedges et al. 1997	OxA-4268	54	-7	Ireland	Bovidae	Bos taurus	1660	70	1564	90	-21.4	933	145	-21.3369	0.13205	-0.118578	0.0496	0.0630718	1257.07	137.448	-0.515579	0.195555
Bronk Ramsey et al. 2002	OxA-3700	52.6667	-9	Ireland	Equidae	Equus caballus	1675	60	1584	80	-19.6	1069	98	-19.3101	0.14098	0.115894	0.0330671	0.289941	1380.12	261.723	-0.436582	0.338348
Gosden and Kamash 2013	OxA-21920	51.5383	-1.60157	UK	Bovidae	Ovis aries	1692	25	1600	39	-20.904	706	152	-21.3287	0.13072	-0.574542	0.0190749	-0.424747	1027.26	199.747	-0.599374	0.33672
Gosden and Kamash 2013	OxA-21921	51.5383	-1.60157	UK	Bovidae	Ovis aries	1705	24	1614	41	-21.157	706	152	-21.5817	0.13072	-0.574542	0.0190749	-0.424747	1027.26	199.747	-0.599374	0.33672
Bronk Ramsey et al. 2002	OxA-9015	59.1457	-3.08985	UK	Bovidae	Ovicaprid	1720	40	1633	50	-20.231	999	52	-19.9696	0.14972	-0.00172448	0.113407	0.261402	1086.25	230.254	-0.120057	0.363666
Meiri et al. 2013	OxA-22169	55.15	58.6333	Russia	Cervidae	Cervus elaphus	1761	28	1668	43	-22.473	549	331	-23.2672	0.09671	-0.954784	0.06386	-0.794214	706.535	173.533	-0.35536	0.361845
Schulting et al. 2010	OxA-16092	51.5649	-4.33347	UK	Bovidae	Ovicaprid	1796	28	1725	54	-20.4	1017	76	-20.2063	0.14516	0.0291149	0.0194048	0.19368	1167.86	161.803	-0.231116	0.250739
Meiri et al. 2013	OxA-22104	54.5833	61.1	Russia	Cervidae	Cervus elaphus	1825	26	1764	39	-20.069	445	254	-21.1484	0.11134	-1.24762	0.0568329	-1.07945	583.647	105.976	-0.368793	0.2669
Sykes et al. 2011	OxA-19700	51.3439	1.29829	UK	Cervidae	Dama dama	1838	27	1774	39	-21.801	580	3	-22.4997	0.15903	-0.874417	0.0166644	-0.698723	895.459	84.7163	-0.6818	0.157007
Sykes et al. 2011	OxA-19703	51.3439	1.29829	UK	Cervidae	Dama dama	1841	27	1776	39	-21.237	580	3	-21.9357	0.15903	-0.874417	0.0166644	-0.698723	895.459	84.7163	-0.6818	0.157007
Sykes et al. 2011	OxA-19701	51.3439	1.29829	UK	Cervidae	Dama dama	1843	27	1778	39	-20.74	580	3	-21.4387	0.15903	-0.874417	0.0166644	-0.698723	895.459	84.7163	-0.6818	0.157007
Cucchi et al. 2014	OxA-18351	59	-3	UK	Cricetidae	Microtus arvalis	1849	27	1783	40	-23.382	975	25	-23.1591	0.15485	-0.0435151	0.1116	0.222935	1082.71	238.5	-0.154538	0.373439
Cucchi et al. 2014	OxA-18350	59	-3	UK	Cricetidae	Microtus arvalis	1860	28	1795	43	-22.808	975	25	-22.5851	0.15485	-0.0435151	0.1116	0.222935	1082.71	238.5	-0.154538	0.373439
Sykes et al. 2011	OxA-19705	51.3439	1.29829	UK	Cervidae	Dama dama	1889	28	1832	40	-20.849	580	3	-21.5477	0.15903	-0.874417	0.0166644	-0.698723	895.459	84.7163	-0.6818	0.157007
Sykes et al. 2011	OxA-19706	51.3439	1.29829	UK	Cervidae	Dama dama	1890	27	1834	39	-21.025	580	3	-21.7237	0.15903	-0.874417	0.0166644	-0.698723	895.459	84.7163	-0.6818	0.157007
Sykes et al. 2011	OxA-19718	51.3439	1.29829	UK	Cervidae	Dama dama	1907	25	1853	30	-21.223	580	3	-21.9217	0.15903	-0.874417	0.0166644	-0.698723	895.459	84.7163	-0.6818	0.157007
De Carle 2014	OxA-23734	51.0096	-2.51685	UK	Bovidae	Ovicaprid	2003	24	1951	30	-21.764	822	155	-21.9513	0.13015	-0.329985	0.012519	-0.187316	1094.28	202.18	-0.467283	0.317984
Hedges et al. 1997	OxA-3720	55	-6	UK	Cervidae	Cervus elaphus	2020	65	1988	84	-21.6	1181	1	-21.0865	0.15941	0.292116	0.062	0.513526	1184.65	136.823	0.00244916	0.202818
Hedges et al. 1993	OxA-3446	51.1597	-3.07103	UK	Bovidae	Ovicaprid	2020	75	1992	97	-21.2	889	1	-21.2262	0.15941	-0.200009	0.0143803	-0.026219	1134.67	201.236	-0.401989	0.314746
De Carle 2014	OxA-23733	51.0096	-2.51685	UK	Bovidae	Ovicaprid	2053	25	2019	43	-21.675	822	155	-21.8623	0.13015	-0.329985	0.012519	-0.187316	1094.28	202.18	-0.467283	0.317984
De Carle 2014	OxA-23731	51.0096	-2.51685	UK	Equidae	Equus sp.	2064	25	2035	42	-22.238	822	155	-22.4253	0.13015	-0.329985	0.012519	-0.187316	1094.28	202.18	-0.467283	0.317984
Meiri et al. 2013	OxA-22168	52.9	56.8667	Russia	Cervidae	Cervus elaphus	2095	28	2067	44	-20.016	444	266	-21.1216	0.10906	-1.25063	0.03596	-1.10561	659.226	135.591	-0.550955	0.307793
De Carle 2014	OxA-23730	51.0096	-2.51685	UK	Equidae	Equus sp.	2104	25	2075	43	-22.243	822	155	-22.4303	0.13015	-0.329985	0.012519	-0.187316	1094.28	202.18	-0.467283	0.317984
Gosden and Kamash 2013	OxA-21907	51.5383	-1.60157	UK	Bovidae	Bos taurus	2127	27	2110	64	-21.5	706	152	-21.9247	0.13072	-0.574542	0.0190749	-0.424747	1027.26	199.747	-0.599374	0.33672
Hedges et al. 1993	OxA-3047	51.2588	-1.64928	UK	Equidae	Equus sp.	2130	80	2128	109	-22.6	737	152	-22.9602	0.13072	-0.506529	0.0156091	-0.3602	1030.64	195.352	-0.538292	0.326227
Bronk Ramsey et al. 2002	OxA-8643	52.044	-2.04224	UK	Bovidae	Ovicaprid	2155	25	2183	76	-21.799	663	134	-22.312	0.13414	-0.672436	0.0253456	-0.51295	1082.9	228.472	-0.784554	0.372781
Gosden and Kamash 2013	OxA-21911	51.5383	-1.60157	UK	Bovidae	Ovicaprid	2156	25	2185	76	-21.511	706	152	-21.9357	0.13072	-0.574542	0.0190749	-0.424747	1027.26	199.747	-0.599374	0.33672
Hedges et al. 1993	OxA-3046	51.203	-1.69279	UK	Bovidae	Bos sp.	2170	70	2175	95	-19.8	739	106	-20.1478	0.13946	-0.502211	0.0149172	-0.347834	1033.98	195.029	-0.539817	0.324135
Gosden and Kamash 2013	OxA-21917	51.5383	-1.60157	UK	Bovidae	Bos taurus	2180	25	2224	60	-21.947	706	152	-22.3717	0.13072	-0.574542	0.0190749	-0.424747	1027.26	199.747	-0.599374	0.33672
De Carle 2014	OxA-23503	51.0096	-2.51685	UK	Bovidae	Bos Taurus	2186	26	2226	57	-21.573	822	155	-21.7603	0.13015	-0.329985	0.012519	-0.187316	1094.28	202.18	-0.467283	0.317984
Schulting et al. 2010	OxA-16177	51.5649	-4.33347	UK	Bovidae	Bos sp.	2196	28	2227	53	-21.601	1017	66	-21.4054	0.14706	0.0291149	0.0194048	0.19558	1167.86	161.803	-0.231116	0.250739
Gosden and Kamash 2013	OxA-21919	51.5383	-1.60157	UK	Bovidae	Ovis aries	2205	26	2229	50	-21.497	706	152	-21.9217	0.13072	-0.574542	0.0190749	-0.424747	1027.26	199.747	-0.599374	0.33672
Hedges et al. 1994	OxA-4194	50.2167	4.95	Belgium	Cervidae	Cervus elaphus	2210	80	2208	98	-21.9	901	210	-21.9551	0.1197	-0.177506	0.00268708	-0.0551187	1102.83	124.347	-0.340765	0.194563
Meiri 2010	OxA-20915	63	146	Russia	Cervidae	Cervus elaphus	2216	32	2231	52	-21.921	300	745	-23.4744	0.01805	-1.73269	0.1612	-1.55344	542.593	148.124	-0.727526	0.431296
Bronk Ramsey et al. 2002	OxA-8641	52.044	-2.04224	UK	Equidae	Equus sp.	2235	25	2235	51	-21.638	663	134	-22.151	0.13414	-0.672436	0.0253456	-0.51295	1082.9	228.472	-0.784554	0.372781
Gosden and Kamash 2013	OxA-21910	51.5383	-1.60157	UK	Bovidae	Ovicaprid	2242	26	2240	53	-22.216	706	152	-22.6407	0.13072	-0.574542	0.0190749	-0.424747	1027.26	199.747	-0.599374	0.33672
Gosden and Kamash 2013	OxA-21905	51.5383	-1.60157	UK	Bovidae	Bos taurus	2245	26	2242	54	-21.612	706	152	-22.0367	0.13072	-0.574542	0.0190749	-0.424747	1027.26	199.747	-0.599374	0.33672
Hedges et al. 1998	OxA-6391	53.2584	-4.54101	UK	Bovidae	Ovicaprid	2245	50	2242	61	-21.572	874	7	-21.6018	0.15827	-0.22846	0.0404042	-0.0297862	1153.46	145.364	-0.469189	0.21933
Gosden and Kamash 2013	OxA-21915	51.5383	-1.60157	UK	Bovidae	Ovis aries	2254	26	2251	57	-22.104	706	152	-22.5287	0.13072	-0.574542	0.0190749	-0.424747	1027.26	199.747	-0.599374	0.33672
Gosden and Kamash 2013	OxA-23735	51.0096	-2.51685	UK	Bovidae	Bos taurus	2260	24	2261	59	-21.669	822	155	-21.8563	0.13015	-0.329985	0.012519	-0.187316	1094.28	202.18	-0.467283	0.317984
De Carle 2014	OxA-21914	51.5383	-1.60157	UK	Bovidae	Ovis aries	2260	25	2260	59	-20.974	706	152	-21.3987	0.13072	-0.574542	0.0190749	-0.424747	1027.26	199.747	-0.599374	0.33672
Bronk Ramsey et al. 2002	OxA-8640	52.044	-2.04224	UK	Bovidae	Bos taurus	2265	25	2267	59	-21.761	663	134	-22.274	0.13414	-0.672436	0.0253456	-0.51295	1082.9	228.472	-0.784554	0.372781
Bronk Ramsey et al. 2002	OxA-8649	52.044	-2.04224	UK	Bovidae	Bos taurus	2265	25	2267	59	-21.1725	663	134	-21.6855	0.13414	-0.672436	0.0253456	-0.51295	1082.9	228.472	-0.784554	0.372781
Hedges et al. 1997	OxA-3703	52.8	-9.014	Ireland	Cervidae	Cervus elaphus	2270	60	2259	78	-18.8	1057	159	-18.5397	0.12939	0.0961643	0.03472	0.260274	1383.53	260.512	-0.461047	0.337309
Bronk Ramsey et al. 2002	OxA-8646	52.044	-2.04224	UK	Bovidae	Ovicaprid/Bos taurus	2270	35	2263	61	-21.326	663	134	-21.839	0.13414	-0.672436	0.0253456	-0.51295	1082.9	228.472	-0.784554	0.372781
Bronk Ramsey et al. 2002	OxA-8647	52.044	-2.04224	UK	Bovidae	Ovicaprid/Bos taurus	2275	35	2269	61	-22.279	663	134	-22.792	0.13414	-0.672436	0.0253456	-0.51295	1082.9	228.472	-0.784554	0.372781
Bronk Ramsey et al. 2002	OxA-8648	52.044	-2.04224	UK	Bovidae	Ovicaprid	2280	25	2292	56	-21.3645	663	134	-21.8775	0.13414	-0.672436	0.0253456	-0.51295	1082.9	228.472	-0.784554	0.372781
Gosden and Kamash 2013	OxA-21909	51.5383	-1.60157	UK	Bovidae	Ovis aries	2284	27	2294	56	-22.569	706	152	-22.9937	0.13072	-0.574542	0.0190749	-0.424747	1027.26	199.747	-0.599374	0.33672
Gosden and Kamash 2013	OxA-21913	51.5383	-1.60157	UK	Bovidae	Ovis aries	2289	26	2304	52	-21.506	706	152	-21.9307	0.13072	-0.574542	0.0190749	-0.424747	1027.26	199.747	-0.599374	0.33672
Bronk Ramsey et al. 2002	OxA-8642	52.044	-2.04224	UK	Bovidae	Bos taurus	2295	25	2314	45	-21.063	663	134	-21.576	0.13414	-0.672436	0.0253456	-0.51295	1082.9	228.472	-0.784554	0.372781
Bronk Ramsey et al. 2002	OxA-8645	52.044	-2.04224	UK	Bovidae	Ovicaprid/Bos taurus	2310	35	2315	54	-21.518	663	134	-22.031	0.13414	-0.672436	0.0253456	-0.51295	1082.9	228.472	-0.784554	0.372781
Bronk Ramsey et al. 2002	OxA-8644	52.044	-2.04224	UK	Bovidae	Ovicaprid/Bos taurus	2315	35	2323	53	-21.154	663	134	-21.667	0.13414	-0.672436	0.0253456	-0.51295	1082.9	228.472	-0.784554	0.372781
Gosden and Kamash 2013	OxA-21904	51.5383	-1.60157	UK	Equidae	Equus sp.	2327	26	2343	23	-22.35	706	152	-22.7747	0.13072	-0.574542	0.0190749	-0.424747	1027.26	199.747	-0.599374	0.33672
Bronk Ramsey et al. 2002	OxA-8924	57	-4	UK	Cervidae	Cervus elaphus	2340	55	2392	111	-21.217	1226	608	-20.7269	0.04408	0.359194	0.0868	0.490074	1169.07	267.696	0.116358	0.401338
Hedges et al. 1998	OxA-6392	53.2584	-4.54101	UK	Bovidae	Bos sp.	2345	50	2398	101	-21.378	874	7	-21.4078	0.15827	-0.22846	0.0404042	-0.0297862	1153.46	145.364	-0.469189	0.21933
Bronk Ramsey et al. 2002	OxA-8880	57	-4	UK	Bovidae	Bos taurus	2385	40	2447	93	-20.351	1226	608	-19.8609	0.04408	0.359194	0.0868	0.490074	1169.07	267.696	0.116358	0.401338
Bronk Ramsey et al. 2002	OxA-8923	57	-4	UK	Bovidae	Bos taurus	2410	40	2480	103	-20.602	1226	608	-20.1119	0.04408	0.359194	0.0868	0.490074	1169.07	267.696	0.116358	0.401338
Bronk Ramsey et al. 2002	OxA-9013	59.1457	-3.08985	UK	Cervidae	Cervus elaphus	2445	45	2531	106	-20.882	999	52	-20.6206	0.14972	-0.00172448	0.113407	0.261402	1086.25	230.254	-0.120057	0.363666
Hedges et al. 1993	OxA-3044	51.2588	-1.64928	UK	Bovidae	Bos sp.	2460	90	2542	119	-20.5	737	152	-20.8602	0.13072	-0.506529	0.0156091	-0.3602	1030.64	195.352	-0.538292	0.326227
Bronk Ramsey et al. 2002	OxA-8922	57	-4	UK	Bovidae	Bos taurus	2485	40	2576	91	-20.419	1226	608	-19.9289	0.04408	0.359194	0.0868	0.490074	1169.07	267.696	0.116358	0.401338
Bronk Ramsey et al. 2002	OxA-8881	57	-4	UK	Bovidae	Bos taurus	2485	35	2580	86	-20.491	1226	608	-20.0009	0.04408	0.359194	0.0868	0.490074	1169.07	267.696	0.116358	0.401338
De Carle 2014	OxA-23719	50.9916	-2.50588	UK	Bovidae	Ovicaprid	2493	27	2592	74	-21.143	831	137	-21.3092	0.13357	-0.312081	0.0122958	-0.166215	1093.27	201.236	-0.447934	0.31648
Higham et al. 2007	OxA-7095	51.437	-0.536827	UK	Bovidae	Bos taurus	2505	50	2585	93	-21.833	643	27	-22.3802	0.15447	-0.719467	0.0178188	-0.547179	944.733	145.219	-0.60882	0.264963
De Carle 2014	OxA-23720	50.9916	-2.50588	UK	Bovidae	Bos taurus	2512	27	2604	74	-21.573	831	137	-21.7392	0.13357	-0.312081	0.0122958	-0.166215	1093.27	201.236	-0.447934	0.31648
De Carle 2014	OxA-23717	50.9916	-2.50588	UK	Bovidae	Bos taurus	2534	25	2635	81	-21.478	831	137	-21.6442	0.13357	-0.312081	0.0122958	-0.166215	1093.27	201.236	-0.447934	0.31648
Hedges et al. 1997	OxA-5742	52.1667	-8.41667	Ireland	Mustelidae	Martes martes	2555	50	2629	91	-20.64	1028	71	-20.4193	0.14611	0.0477544	0.0268671	0.220731	1345.89	288.517	-0.454606	0.360893
Higham et al. 2007	OxA-7088	51.437	-0.536827	UK	Bovidae	Bos taurus	2560	40	2651	86	-20.974	643	27	-21.5212	0.15447	-0.719467	0.0178188	-0.547179	944.733	145.219	-0.60882	0.264963
Bronk Ramsey et al. 2002	OxA-9014	59.1457	-3.08985	UK	Bovidae	Ovicaprid	2770	45	2869	55	-20.085	999	52	-19.8236	0.14972	-0.00172448	0.113407	0.261402	1086.25	230.254	-0.120057	0.363666
Hedges et al. 1993	OxA-3428	51.4361	-0.536856	UK	Equidae	Equus sp.	2790	70	2908	85	-22.9	643	27	-23.4472	0.15447	-0.719467	0.0178076	-0.54719	944.733	145.219	-0.60882	0.264963
Higham et al. 2007	OxA-7094	51.437	-0.536827	UK	Bovidae	Bos taurus	2810	55	2921	73	-21.516	643	27	-22.0632	0.15447	-0.719467	0.0178188	-0.547179	944.733	145.219	-0.60882	0.264963
Hedges et al. 1997	OxA-5110	50.8569	-0.223433	UK	Bovidae	Bos taurus	2820	50	2931	69	-21.65	699	95	-22.088	0.14155	-0.59019	0.0106256	-0.438014	949.796	129.672	-0.491572	0.233063
Hedges et al. 1996	OxA-4885	51.1788	-1.82613	UK	Bovidae	Bos sp.	2840	60	2963	84	-21.1	745	89	-21.432	0.14269	-0.489308	0.0146171	-0.332001	1045.34	198.795	-0.545558	0.326605
Bronk Ramsey et al. 2002	OxA-9011	59.1457	-3.08985	UK	Cervidae	Cervus elaphus	2890	45	3026	70	-21.424	999	52	-21.1626	0.14972	-0.00172448	0.113407	0.261402	1086.25	230.254	-0.120057	0.363666
Hedges et al. 1992	OxA-3352	57.1668	-7.40364	UK	Bovidae	Bos taurus	2960	75	3124	109	-20.6	1235	1	-19.9794	0.15941	0.372372	0.0888683	0.62065	1370.69	265.37	-0.164847	0.363973
Hedges et al. 1997	OxA-5109	50.8569	-0.223433	UK	Bovidae	Bos sp.	2975	50	3144	82	-21.65	699	95	-22.088	0.14155	-0.59019	0.0106256	-0.438014	949.796	129.672	-0.491572	0.233063
Bronk Ramsey et al. 2002	OxA-9012	59.1457	-3.08985	UK	Bovidae	Ovicaprid	3000	50	3184	83	-21.744	999	52	-21.4826	0.14972	-0.00172448	0.113407	0.261402	1086.25	230.254	-0.120057	0.363666
Hanks et al. 2007	OxA-12470	53.0333	60.15	Russia	Equidae	Equus caballus	3009	30	3201	59	-19.769	368	382	-21.1365	0.08702	-1.4921	0.0376129	-1.36747	583.228	157.874	-0.598315	0.369982
Hanks et al. 2007	OxA-12471	53.0333	60.15	Russia	Bovidae	Ovicaprid	3013	31	3209	60	-18.421	368	382	-19.7885	0.08702	-1.4921	0.0376129	-1.36747	583.228	157.874	-0.598315	0.369982
Hedges et al. 1997	OxA-4567	53	-6	Ireland	Bovidae	Bos taurus	3050	70	3241	94	-22.9	993	66	-22.7278	0.14706	-0.0120993	0.0372	0.172161	1163.54	129.23	-0.270345	0.19413
Hedges et al. 1997	OxA-3154	50.8581	-0.231061	UK	Cervidae	Cervid	3050	80	3237	106	-21.5	699	91	-21.9372	0.14231	-0.59019	0.0106404	-0.437239	950.326	129.914	-0.492491	0.233431
De Carle 2014	OxA-23502	51.0237	-2.5366	UK	Bovidae	Bos taurus	3094	27	3303	41	-21.658	822	79	-21.8307	0.14459	-0.329985	0.0126939	-0.172701	1095.78	202.613	-0.469632	0.318503
Hedges et al. 1994	OxA-3908	47.3333	13.1833	Austria	Cervidae	Cervus elaphus	3115	70	3316	87	-22.3	1288	604	-21.8398	0.04484	0.448441	-0.0330671	0.460214	1193.44	251.062	0.162428	0.352875
De Carle 2014	OxA-23501	51.0089	-2.51097	UK	Bovidae	Bos taurus	3141	27	3361	42	-21.471	822	159	-21.6591	0.12939	-0.329985	0.0125104	-0.188084	1093.62	202.2	-0.466208	0.318131
Hedges et al. 1994	OxA-3907	47.3333	13.1833	Austria	Bovidae	Ovicaprid	3250	75	3484	85	-21.7	1288	604	-21.2398	0.04484	0.448441	-0.0330671	0.460214	1193.44	251.062	0.162428	0.352875
Hedges et al. 1997	OxA-5107	50.8569	-0.223433	UK	Bovidae	Bos sp.	3260	65	3493	72	-20.96	699	95	-21.398	0.14155	-0.59019	0.0106256	-0.438014	949.796	129.672	-0.491572	0.233063
Hedges et al. 1994	OxA-3897	47.3333	13.1833	Austria	Bovidae	Ovicaprid	3270	80	3506	91	-20.2	1288	604	-19.7398	0.04484	0.448441	-0.0330671	0.460214	1193.44	251.062	0.162428	0.352875
Hanks et al. 2007	OxA-12522	55.0833	61.1	Russia	Equidae	Equus caballus	3330	31	3558	47	-19.773	467	231	-20.7767	0.11571	-1.1824	0.0630329	-1.00366	598.436	105.098	-0.341326	0.261962
Hanks et al. 2007	OxA-12519	54.0167	61.1167	Russia	Bovidae	Bos taurus	3341	29	3576	45	-20.051	410	236	-21.2419	0.11476	-1.35545	0.0498071	-1.19089	562.861	103.203	-0.423392	0.2656
Hanks et al. 2007	OxA-12523	55.0833	61.1	Russia	Equidae	Equus caballus	3345	30	3582	45	-20.57	467	231	-21.5737	0.11571	-1.1824	0.0630329	-1.00366	598.436	105.098	-0.341326	0.261962
Hanks et al. 2007	OxA-12520	53.1	60.0833	Russia	Bovidae	Bos taurus	3347	29	3585	44	-19.622	379	421	-20.9594	0.07961	-1.4555	0.03844	-1.33745	590.025	163.743	-0.577484	0.378605
Hedges et al. 1991	OxA-2308	52.9294	0.494983	UK	Bovidae	Bos taurus	3370	70	3618	93	-22.6	603	2	-23.2211	0.15922	-0.816599	0.0363246	-0.621054	852.415	92.9818	-0.540747	0.171061
Meiri 2010	OxA-22257	54.2667	68.25	Russia	Cervidae	Alces alces	3383	31	3629	41	-19.866	330	112	-21.2981	0.13832	-1.62335	0.0529071	-1.43212	482.257	56.2317	-0.47999	0.164374
Hedges et al. 1994	OxA-3900	47.3333	13.1833	Austria	Bovidae	Ovicaprid	3400	75	3659	99	-20.6	1288	604	-20.1398	0.04484	0.448441	-0.0330671	0.460214	1193.44	251.062	0.162428	0.352875
Hanks et al. 2007	OxA-12521	55.0833	61.1	Russia	Equidae	Equus caballus	3440	30	3706	58	-19.408	467	231	-20.4117	0.11571	-1.1824	0.0630329	-1.00366	598.436	105.098	-0.341326	0.261962
Hedges et al. 1994	OxA-3909	47.3333	13.1833	Austria	Bovidae	Ovicaprid	3460	70	3731	90	-21.4	1288	604	-20.9398	0.04484	0.448441	-0.0330671	0.460214	1193.44	251.062	0.162428	0.352875
Hedges et al. 1994	OxA-3906	47.3333	13.1833	Austria	Bovidae	Bos taurus	3480	75	3754	96	-21.6	1288	604	-21.1398	0.04484	0.448441	-0.0330671	0.460214	1193.44	251.062	0.162428	0.352875
Hanks et al. 2007	OxA-12562	53.1	60.0833	Russia	Bovidae	Bos taurus	3488	32	3762	49	-18.919	379	421	-20.2564	0.07961	-1.4555	0.03844	-1.33745	590.025	163.743	-0.577484	0.378605
Bronk Ramsey et al. 2015	OxA-27067	55	12	Denmark	Bovidae	Ovicaprid	3514	30	3782	47	-20.101	595	55	-20.7264	0.14915	-0.836541	0.062	-0.625391	800.023	100.702	-0.454456	0.199877
Hanks et al. 2007	OxA-12538	54.0333	60.05	Russia	Bovidae	Bos taurus	3517	35	3786	53	-18.68	436	316	-19.8053	0.09956	-1.27486	0.0500129	-1.12529	635.988	193.657	-0.503032	0.416885
Hanks et al. 2007	OxA-12536	54.0333	60.05	Russia	Bovidae	Bos taurus	3522	36	3792	55	-19.341	436	316	-20.4663	0.09956	-1.27486	0.0500129	-1.12529	635.988	193.657	-0.503032	0.416885
Hanks et al. 2007	OxA-12537	54.0333	60.05	Russia	Bovidae	Ovicaprid	3537	35	3811	58	-18.828	436	316	-19.9533	0.09956	-1.27486	0.0500129	-1.12529	635.988	193.657	-0.503032	0.416885
Bronk Ramsey et al. 2002	OxA-8989	57	-4	UK	Bovidae	Ovicaprid	3565	70	3859	101	-21.338	1226	608	-20.8479	0.04408	0.359194	0.0868	0.490074	1169.07	267.696	0.116358	0.401338
Meiri 2010	OxA-22251	57.0167	60.5333	Russia	Cervidae	Alces alces	3582	30	3886	45	-19.755	520	281	-20.5945	0.10621	-1.03267	0.0870071	-0.839451	661.096	119.663	-0.340904	0.279435
Hedges et al. 1993	OxA-3318	51.1775	-1.77321	UK	Bovidae	Bos taurus	3650	90	3984	129	-21	729	114	-21.3713	0.13794	-0.523884	0.014601	-0.371343	1040.48	196.994	-0.572225	0.325151
Bronk Ramsey et al. 2002	OxA-8921	57	-4	UK	Bovidae	Bos taurus	3665	45	3998	68	-22.417	1226	608	-21.9269	0.04408	0.359194	0.0868	0.490074	1169.07	267.696	0.116358	0.401338
Bronk Ramsey et al. 2002	OxA-9006	57	-4	UK	Bovidae	Bos taurus	3665	45	3998	68	-20.659	1226	608	-20.1689	0.04408	0.359194	0.0868	0.490074	1169.07	267.696	0.116358	0.401338
Bronk Ramsey et al. 2002	OxA-8920	57	-4	UK	Bovidae	Bos taurus	3710	45	4053	68	-20.899	1226	608	-20.4089	0.04408	0.359194	0.0868	0.490074	1169.07	267.696	0.116358	0.401338
Hedges et al. 1997	OxA-6110	54	-6	Ireland	Cervidae	Cervus elaphus	3760	55	4129	93	-23.01	1102	153	-22.6606	0.13053	0.169272	0.0496	0.349402	1154.99	112.784	-0.0775405	0.16976
Hedges et al. 1996	OxA-5119	53.5167	10.1333	Germany	Bovidae	Bos domesticus	3780	50	4161	88	-22.27	710	2	-22.6328	0.15922	-0.565649	0.0436071	-0.362822	878.418	101.871	-0.338474	0.192854
Martinkova et al. 2013	OxA-18327	59	-3	UK	Cricetidae	Microtus arvalis	3822	38	4227	75	-24.421	1002	25	-24.1511	0.15485	0.00344498	0.1116	0.269895	1082.71	238.5	-0.107578	0.373439
Martinkova et al. 2013	OxA-18783	59	-3	UK	Cricetidae	Microtus arvalis	3842	34	4260	73	-22.431	1002	25	-22.1611	0.15485	0.00344498	0.1116	0.269895	1082.71	238.5	-0.107578	0.373439
Hedges et al. 1994	OxA-3688	51.7399	-1.40588	UK	Bovidae	Bovidae	3845	65	4259	100	-24.2	620	66	-24.8062	0.14706	-0.774803	0.0215748	-0.606168	1009.95	193.109	-0.770953	0.331437
Bronk Ramsey et al. 2002	OxA-9872	59.3539	-2.87334	UK	Cervidae	Cervus elaphus	3855	45	4279	79	-20.96	1013	35	-20.6688	0.15295	0.0222983	0.115988	0.291237	1075.48	218.275	-0.0803808	0.352045
Hedges et al. 1996	OxA-4905	51.1788	-1.82613	UK	Bovidae	Bos sp.	3865	40	4294	72	-22.1	745	89	-22.432	0.14269	-0.489308	0.0146171	-0.332001	1045.34	198.795	-0.545558	0.326605
Bronk Ramsey et al. 2002	OxA-8905	57	-4	UK	Bovidae	Ovicaprid	3875	35	4310	65	-21.074	1226	608	-20.5839	0.04408	0.359194	0.0868	0.490074	1169.07	267.696	0.116358	0.401338
Martinkova et al. 2013	OxA-18785	59.0492	-3.34217	UK	Cricetidae	Microtus arvalis	3884	31	4323	58	-22.502	948	43	-22.3298	0.15143	-0.0914804	0.11221	0.17216	1100	236.409	-0.231131	0.369198
Higham et al. 2007	OxA-15165	51	-3	UK	Bovidae	Bos sp.	3904	32	4339	53	-22.591	848	41	-22.7054	0.15181	-0.278648	0.0124	-0.114438	1125.5	193.749	-0.467614	0.302385
Martinkova et al. 2013	OxA-18669	59.0492	-3.34217	UK	Cricetidae	Microtus arvalis	3906	27	4343	48	-22.679	948	43	-22.5068	0.15143	-0.0914804	0.11221	0.17216	1100	236.409	-0.231131	0.369198
Bronk Ramsey et al. 2015	OxA-27065	55	10	Denmark	Bovidae	Ovicaprid	3926	33	4359	57	-21.391	704	29	-21.7539	0.15409	-0.579002	0.062	-0.362912	889.371	124.953	-0.368956	0.237721
Martinkova et al. 2013	OxA-18787	59.0492	-3.34217	UK	Cricetidae	Microtus arvalis	3939	32	4381	62	-22.706	948	43	-22.5338	0.15143	-0.0914804	0.11221	0.17216	1100	236.409	-0.231131	0.369198
Martinkova et al. 2013	OxA-18663	59.0492	-3.34217	UK	Cricetidae	Microtus arvalis	3946	27	4399	59	-22.6	948	43	-22.4278	0.15143	-0.0914804	0.11221	0.17216	1100	236.409	-0.231131	0.369198
Hedges et al. 1996	OxA-4903	51.1788	-1.82613	UK	Bovidae	Bos sp.	3980	45	4451	70	-23.2	745	89	-23.532	0.14269	-0.489308	0.0146171	-0.332001	1045.34	198.795	-0.545558	0.326605
Hedges et al. 1997	OxA-4445	44	3	France	Bovidae	Bovidae	3985	75	4460	130	-20.4	745	544	-20.9075	0.05624	-0.489308	-0.0744	-0.507468	1058.26	169.734	-0.572351	0.283032
Hedges et al. 1997	OxA-3711	52.1167	-10.3333	Ireland	Cervidae	Cervus elaphus	3985	60	4457	102	-20.6	1418	36	-19.7962	0.15276	0.624772	0.0262471	0.803779	1327.51	169.71	0.131963	0.238048
Hedges et al. 1994	OxA-3687	51.7399	-1.40588	UK	Bovidae	Bos taurus	3995	60	4475	104	-24.4	620	66	-25.0062	0.14706	-0.774803	0.0215748	-0.606168	1009.95	193.109	-0.770953	0.331437
Martinkova et al. 2013	OxA-18328	59	-3	UK	Cricetidae	Microtus arvalis	4000	45	4478	68	-23.133	975	25	-22.9101	0.15485	-0.0435151	0.1116	0.222935	1082.71	238.5	-0.154538	0.373439
Hedges et al. 1991	OxA-2310	52.9294	0.494983	UK	Bovidae	Bos taurus	4005	90	4498	151	-23	603	2	-23.6211	0.15922	-0.816599	0.0363246	-0.621054	852.415	92.9818	-0.540747	0.171061
Bronk Ramsey et al. 2002	OxA-4520	50.9155	-2.04262	UK	Bovidae	Bos sp.	4010	55	4499	96	-24.1	796	84	-24.3275	0.14364	-0.382525	0.0113522	-0.227533	1060.75	194.098	-0.465953	0.312084
Martinkova et al. 2013	OxA-18665	59.3539	-2.87334	UK	Cricetidae	Microtus arvalis	4054	28	4534	79	-23.252	975	1	-23.0201	0.15941	-0.0435151	0.115988	0.231883	1075.48	218.275	-0.146194	0.352045
Martinkova et al. 2013	OxA-18666	59.3539	-2.87334	UK	Cricetidae	Microtus arvalis	4089	29	4618	94	-22.97	975	1	-22.7381	0.15941	-0.0435151	0.115988	0.231883	1075.48	218.275	-0.146194	0.352045
Martinkova et al. 2013	OxA-18664	59.0492	-3.34217	UK	Cricetidae	Microtus arvalis	4124	28	4672	82	-23.037	948	43	-22.8648	0.15143	-0.0914804	0.11221	0.17216	1100	236.409	-0.231131	0.369198
Martinkova et al. 2013	OxA-20309	59.0492	-3.34217	UK	Cricetidae	Microtus arvalis	4145	29	4694	74	-23.256	948	43	-23.0838	0.15143	-0.0914804	0.11221	0.17216	1100	236.409	-0.231131	0.369198
Hedges et al. 1997	OxA-3712	53.6667	-7.5	Ireland	Cervidae	Cervus elaphus	4190	65	4709	90	-21.5	976	72	-21.3504	0.14592	-0.0417582	0.0454671	0.149629	1314.89	209.387	-0.512716	0.27664
Martinkova et al. 2013	OxA-18786	59.0492	-3.34217	UK	Cricetidae	Microtus arvalis	4199	33	4736	64	-21.817	948	43	-21.6448	0.15143	-0.0914804	0.11221	0.17216	1100	236.409	-0.231131	0.369198
Hedges et al. 1996	OxA-4844	51.1788	-1.82613	UK	Bovidae	Bos sp.	4220	60	4738	87	-22.1	745	89	-22.432	0.14269	-0.489308	0.0146171	-0.332001	1045.34	198.795	-0.545558	0.326605
Hedges et al. 1993	OxA-3316	51.1776	-1.81369	UK	Bovidae	Bos taurus	4250	80	4783	127	-21	745	85	-21.3313	0.14345	-0.489308	0.0146022	-0.331255	1043.72	198.206	-0.542923	0.326137
Mercer and Healy 2008	OxA-8893	50.9091	-2.21614	UK	Bovidae	Bos taurus	4255	50	4795	82	-21.853	804	82	-22.0639	0.14402	-0.366227	0.0112728	-0.210934	1073.11	196.227	-0.469896	0.312101
Hedges et al. 1996	OxA-4882	51.1788	-1.82613	UK	Bovidae	Bos sp.	4270	65	4821	108	-23.2	745	89	-23.532	0.14269	-0.489308	0.0146171	-0.332001	1045.34	198.795	-0.545558	0.326605
Hedges et al. 1996	OxA-4841	51.1788	-1.82613	UK	Bovidae	Bos sp.	4295	60	4876	93	-19.6	745	89	-19.932	0.14269	-0.489308	0.0146171	-0.332001	1045.34	198.795	-0.545558	0.326605
Hedges et al. 1996	OxA-4883	51.1788	-1.82613	UK	Bovidae	Bos sp.	4300	70	4886	116	-21.4	745	89	-21.732	0.14269	-0.489308	0.0146171	-0.332001	1045.34	198.795	-0.545558	0.326605
Hedges et al. 1996	OxA-4843	51.1788	-1.82613	UK	Bovidae	Bos sp.	4315	60	4910	89	-22.3	745	89	-22.632	0.14269	-0.489308	0.0146171	-0.332001	1045.34	198.795	-0.545558	0.326605
Bronk Ramsey et al. 2002	OxA-9904	58.9941	-3.20828	UK	Bovidae	Bos taurus	4360	40	4934	61	-21.035	934	42	-20.8886	0.15162	-0.116761	0.111527	0.146385	1093.77	239.934	-0.245634	0.373732
Martinkova et al. 2013	OxA-18784	59.0001	-3.01475	UK	Cricetidae	Microtus arvalis	4400	33	4973	80	-23.64	960	67	-23.4516	0.14687	-0.0700357	0.111601	0.188436	1083.22	238.57	-0.181886	0.373446
Hedges et al. 1996	OxA-5982	51.1788	-1.82613	UK	Bovidae	Bos taurus	4405	30	4978	78	-23	745	89	-23.332	0.14269	-0.489308	0.0146171	-0.332001	1045.34	198.795	-0.545558	0.326605
Martinkova et al. 2013	OxA-18668	59.0001	-3.01475	UK	Cricetidae	Microtus arvalis	4414	27	4993	81	-23.05	960	67	-22.8616	0.14687	-0.0700357	0.111601	0.188436	1083.22	238.57	-0.181886	0.373446
Mercer and Healy 2008	OxA-7834	50.9091	-2.21614	UK	Bovidae	Bos taurus	4425	45	5050	118	-22.787	804	82	-22.9979	0.14402	-0.366227	0.0112728	-0.210934	1073.11	196.227	-0.469896	0.312101
Martinkova et al. 2013	OxA-18325	59	-3	UK	Cricetidae	Microtus arvalis	4451	38	5107	110	-22.361	975	25	-22.1381	0.15485	-0.0435151	0.1116	0.222935	1082.71	238.5	-0.154538	0.373439
Hedges et al. 1996	OxA-4835	51.1788	-1.82613	UK	Bovidae	Bos sp.	4455	40	5114	109	-22.4	745	89	-22.732	0.14269	-0.489308	0.0146171	-0.332001	1045.34	198.795	-0.545558	0.326605
Martinkova et al. 2013	OxA-18782	59	-3	UK	Cricetidae	Microtus arvalis	4459	33	5127	102	-22.102	975	25	-21.8791	0.15485	-0.0435151	0.1116	0.222935	1082.71	238.5	-0.154538	0.373439
Hedges et al. 1996	OxA-4834	51.1788	-1.82613	UK	Bovidae	Bos sp.	4460	45	5118	109	-23.1	745	89	-23.432	0.14269	-0.489308	0.0146171	-0.332001	1045.34	198.795	-0.545558	0.326605
Hedges et al. 1996	OxA-4842	51.1788	-1.82613	UK	Bovidae	Bos primigenius	4520	100	5167	152	-23.8	745	89	-24.132	0.14269	-0.489308	0.0146171	-0.332001	1045.34	198.795	-0.545558	0.326605
Mercer and Healy 2008	OxA-7770	50.9091	-2.21614	UK	Bovidae	Bos taurus	4520	40	5169	82	-22.052	804	82	-22.2629	0.14402	-0.366227	0.0112728	-0.210934	1073.11	196.227	-0.469896	0.312101
Hedges et al. 1996	OxA-2405	51	-2	UK	Bovidae	Bos sp.	4550	80	5201	137	-23.5	801	157	-23.7302	0.12977	-0.372325	0.0124	-0.230155	1057.92	196.557	-0.45047	0.317544
Hedges et al. 1992	OxA-4833	51.1788	-1.82613	UK	Cervidae	Cervus elaphus	4550	60	5197	114	-22.5	745	89	-22.832	0.14269	-0.489308	0.0146171	-0.332001	1045.34	198.795	-0.545558	0.326605
Martinkova et al. 2013	OxA-18324	59	-3	UK	Cricetidae	Microtus arvalis	4555	40	5197	97	-23.451	975	25	-23.2281	0.15485	-0.0435151	0.1116	0.222935	1082.71	238.5	-0.154538	0.373439
Mercer and Healy 2008	OxA-7826	50.9091	-2.21614	UK	Bovidae	Bos taurus	4560	30	5206	96	-21.8	804	82	-22.0109	0.14402	-0.366227	0.0112728	-0.210934	1073.11	196.227	-0.469896	0.312101
Mercer and Healy 2008	OxA-7813	50.9091	-2.21614	UK	Bovidae	Bos taurus	4580	30	5270	107	-21.3215	804	82	-21.5324	0.14402	-0.366227	0.0112728	-0.210934	1073.11	196.227	-0.469896	0.312101
Bronk Ramsey et al. 2000	OxA-4059	51.4037	-0.453353	UK	Bovidae	Bos taurus	4595	85	5274	151	-21	632	25	-21.5735	0.15485	-0.745762	0.0174059	-0.573506	940.287	141.1	-0.627765	0.258126
Hedges et al. 1994	OxA-3759	51.3939	-1.9094	UK	Bovidae	Bos sp.	4610	60	5322	127	-21.4	753	188	-21.7311	0.12388	-0.472217	0.0172844	-0.331053	1054.35	207.775	-0.541677	0.340875
Mercer and Healy 2008	OxA-8852	50.9091	-2.21614	UK	Bovidae	Bos taurus	4620	40	5374	79	-22.04	804	82	-22.2509	0.14402	-0.366227	0.0112728	-0.210934	1073.11	196.227	-0.469896	0.312101
Mercer and Healy 2008	OxA-7058	50.9091	-2.21614	UK	Cervidae	Cervus elaphus	4625	55	5361	107	-22.24	804	82	-22.4509	0.14402	-0.366227	0.0112728	-0.210934	1073.11	196.227	-0.469896	0.312101
Hedges et al. 1992	OxA-2404	51	-2	UK	Bovidae	Bos sp.	4650	70	5385	113	-21.9	801	157	-22.1302	0.12977	-0.372325	0.0124	-0.230155	1057.92	196.557	-0.45047	0.317544
Mercer and Healy 2008	OxA-7827	50.9091	-2.21614	UK	Bovidae	Bos taurus	4655	40	5402	60	-21.296	804	82	-21.5069	0.14402	-0.366227	0.0112728	-0.210934	1073.11	196.227	-0.469896	0.312101
Mercer and Healy 2008	OxA-7059	50.9091	-2.21614	UK	Bovidae	Ovicaprid	4660	60	5405	90	-21.358	804	82	-21.5689	0.14402	-0.366227	0.0112728	-0.210934	1073.11	196.227	-0.469896	0.312101
Hedges et al. 1992	OxA-2402	51	-2	UK	Bovidae	Bos sp.	4665	80	5395	119	-23.8	801	157	-24.0302	0.12977	-0.372325	0.0124	-0.230155	1057.92	196.557	-0.45047	0.317544
Hedges et al. 1992	OxA-2394	51	-2	UK	Bovidae	Bos sp.	4665	70	5404	104	-22.1	801	157	-22.3302	0.12977	-0.372325	0.0124	-0.230155	1057.92	196.557	-0.45047	0.317544
Bronk Ramsey et al. 2000	OxA-4057	51.4037	-0.453353	UK	Bovidae	Bos taurus	4670	85	5396	124	-21	632	25	-21.5735	0.15485	-0.745762	0.0174059	-0.573506	940.287	141.1	-0.627765	0.258126
Mercer and Healy 2008	OxA-7025	50.9091	-2.21614	UK	Bovidae	Bos taurus	4685	75	5421	102	-20.837	804	82	-21.0479	0.14402	-0.366227	0.0112728	-0.210934	1073.11	196.227	-0.469896	0.312101
Hedges et al. 1998	OxA-7015	50.9091	-2.21614	UK	Bovidae	Bos taurus	4690	60	5431	83	-20.957	804	82	-21.1679	0.14402	-0.366227	0.0112728	-0.210934	1073.11	196.227	-0.469896	0.312101
Mercer and Healy 2008	OxA-6641	51.5883	-4.11292	UK	Bovidae	Ovicaprid	4690	55	5430	80	-20.376	1150	23	-19.9564	0.15523	0.244711	0.0196949	0.419636	1175.88	179.371	-0.0250822	0.277765
Mercer and Healy 2008	OxA-7023	50.9091	-2.21614	UK	Bovidae	Bos taurus	4700	65	5438	86	-20.992	804	82	-21.2029	0.14402	-0.366227	0.0112728	-0.210934	1073.11	196.227	-0.469896	0.312101
Mercer and Healy 2008	OxA-7765	50.9091	-2.21614	UK	Bovidae	Bos taurus	4705	45	5439	80	-21.875	804	82	-22.0859	0.14402	-0.366227	0.0112728	-0.210934	1073.11	196.227	-0.469896	0.312101
Hedges et al. 1992	OxA-2398	51	-2	UK	Bovidae	Bos sp.	4715	80	5444	98	-22.6	801	157	-22.8302	0.12977	-0.372325	0.0124	-0.230155	1057.92	196.557	-0.45047	0.317544
Mercer and Healy 2008	OxA-7019	50.9091	-2.21614	UK	Cervidae	Cervus elaphus	4725	60	5456	83	-21.743	804	82	-21.9539	0.14402	-0.366227	0.0112728	-0.210934	1073.11	196.227	-0.469896	0.312101
Hedges et al. 1992	OxA-2397	51	-2	UK	Bovidae	Bos sp.	4730	80	5455	95	-22.5	801	157	-22.7302	0.12977	-0.372325	0.0124	-0.230155	1057.92	196.557	-0.45047	0.317544
Mercer and Healy 2008	OxA-7825	50.9091	-2.21614	UK	Bovidae	Bos taurus	4730	30	5469	85	-21.504	804	82	-21.7149	0.14402	-0.366227	0.0112728	-0.210934	1073.11	196.227	-0.469896	0.312101
Mercer and Healy 2008	OxA-7016	50.9091	-2.21614	UK	Bovidae	Bos taurus	4735	60	5463	83	-21.041	804	82	-21.2519	0.14402	-0.366227	0.0112728	-0.210934	1073.11	196.227	-0.469896	0.312101
Mercer and Healy 2008	OxA-7772	50.9091	-2.21614	UK	Bovidae	Bos taurus	4735	40	5470	82	-20.814	804	82	-21.0249	0.14402	-0.366227	0.0112728	-0.210934	1073.11	196.227	-0.469896	0.312101
Bronk Ramsey et al. 2000	OxA-4058	51.4037	-0.453353	UK	Bovidae	Bos taurus	4740	85	5462	99	-21	632	25	-21.5735	0.15485	-0.745762	0.0174059	-0.573506	940.287	141.1	-0.627765	0.258126
Bayliss et al. 2007	OxA-12873	51.8685	-1.89582	UK	Bovidae	Ovicaprid	4763	32	5508	61	-21.371	735	165	-21.7304	0.12825	-0.510855	0.0231694	-0.359436	1063.47	218.876	-0.592866	0.360834
Hedges et al. 1992	OxA-2401	51	-2	UK	Bovidae	Bos sp.	4770	70	5486	85	-22.3	801	157	-22.5302	0.12977	-0.372325	0.0124	-0.230155	1057.92	196.557	-0.45047	0.317544
Mercer and Healy 2008	OxA-8892	50.9091	-2.21614	UK	Bovidae	Bos taurus	4785	60	5501	78	-21.321	804	82	-21.5319	0.14402	-0.366227	0.0112728	-0.210934	1073.11	196.227	-0.469896	0.312101
Mercer and Healy 2008	OxA-7017	50.9091	-2.21614	UK	Bovidae	Bos taurus	4790	60	5506	77	-22.061	804	82	-22.2719	0.14402	-0.366227	0.0112728	-0.210934	1073.11	196.227	-0.469896	0.312101
Mercer and Healy 2008	OxA-7020	50.9091	-2.21614	UK	Bovidae	Bos taurus	4800	65	5514	82	-21.146	804	82	-21.3569	0.14402	-0.366227	0.0112728	-0.210934	1073.11	196.227	-0.469896	0.312101
Mercer and Healy 2008	OxA-7021	50.9091	-2.21614	UK	Bovidae	Bos taurus	4800	65	5514	82	-20.899	804	82	-21.1099	0.14402	-0.366227	0.0112728	-0.210934	1073.11	196.227	-0.469896	0.312101
Mercer and Healy 2008	OxA-8855	50.9091	-2.21614	UK	Bovidae	Bos taurus	4805	45	5524	58	-21.195	804	82	-21.4059	0.14402	-0.366227	0.0112728	-0.210934	1073.11	196.227	-0.469896	0.312101
Mercer and Healy 2008	OxA-8850	50.9091	-2.21614	UK	Bovidae	Bos taurus	4810	50	5527	64	-21.9	804	82	-22.1109	0.14402	-0.366227	0.0112728	-0.210934	1073.11	196.227	-0.469896	0.312101
Hedges et al. 1997	OxA-4571	53	-6	Ireland	Bovidae	Bos taurus	4820	75	5536	94	-21.4	1102	66	-21.0465	0.14706	0.169272	0.0372	0.353532	1163.54	129.23	-0.088974	0.19413
Mercer and Healy 2008	OxA-7026	50.9091	-2.21614	UK	Bovidae	Ovicaprid	4820	60	5536	76	-21.157	804	82	-21.3679	0.14402	-0.366227	0.0112728	-0.210934	1073.11	196.227	-0.469896	0.312101
Mercer and Healy 2008	OxA-7035	50.9091	-2.21614	UK	Bovidae	Ovicaprid	4820	55	5537	70	-20.483	804	82	-20.6939	0.14402	-0.366227	0.0112728	-0.210934	1073.11	196.227	-0.469896	0.312101
Mercer and Healy 2008	OxA-7775	50.9091	-2.21614	UK	Bovidae	Bos taurus	4825	30	5543	46	-21.5835	804	82	-21.7944	0.14402	-0.366227	0.0112728	-0.210934	1073.11	196.227	-0.469896	0.312101
Mercer and Healy 2008	OxA-7099	50.9091	-2.21614	UK	Bovidae	Bos taurus	4830	30	5550	48	-21.084	804	82	-21.2949	0.14402	-0.366227	0.0112728	-0.210934	1073.11	196.227	-0.469896	0.312101
Mercer and Healy 2008	OxA-7022	50.9091	-2.21614	UK	Bovidae	Bos taurus	4835	55	5556	70	-21.275	804	82	-21.4859	0.14402	-0.366227	0.0112728	-0.210934	1073.11	196.227	-0.469896	0.312101
Mercer and Healy 2008	OxA-8847	50.9091	-2.21614	UK	Bovidae	Bos taurus	4835	45	5557	59	-21.42	804	82	-21.6309	0.14402	-0.366227	0.0112728	-0.210934	1073.11	196.227	-0.469896	0.312101
Mercer and Healy 2008	OxA-7036	50.9091	-2.21614	UK	Bovidae	Ovicaprid	4845	60	5570	76	-21.006	804	82	-21.2169	0.14402	-0.366227	0.0112728	-0.210934	1073.11	196.227	-0.469896	0.312101
Mercer and Healy 2008	OxA-7024	50.9091	-2.21614	UK	Bovidae	Bos taurus	4855	60	5585	76	-21.006	804	82	-21.2169	0.14402	-0.366227	0.0112728	-0.210934	1073.11	196.227	-0.469896	0.312101
Mercer and Healy 2008	OxA-8849	50.9091	-2.21614	UK	Bovidae	Bos taurus	4855	45	5587	57	-21.69	804	82	-21.9009	0.14402	-0.366227	0.0112728	-0.210934	1073.11	196.227	-0.469896	0.312101
Mercer and Healy 2008	OxA-8854	50.9091	-2.21614	UK	Bovidae	Bos taurus	4855	45	5587	57	-20.937	804	82	-21.1479	0.14402	-0.366227	0.0112728	-0.210934	1073.11	196.227	-0.469896	0.312101
Mercer and Healy 2008	OxA-8858	50.9091	-2.21614	UK	Bovidae	Ovicaprid	4855	45	5587	57	-21.1	804	82	-21.3109	0.14402	-0.366227	0.0112728	-0.210934	1073.11	196.227	-0.469896	0.312101
Bronk Ramsey et al. 2000	OxA-4060	51.4037	-0.453353	UK	Bovidae	Bos taurus	4860	85	5593	110	-21	632	25	-21.5735	0.15485	-0.745762	0.0174059	-0.573506	940.287	141.1	-0.627765	0.258126
Hedges et al. 1992	OxA-2406	51	-2	UK	Bovidae	Bos sp.	4870	70	5607	89	-25.5	801	157	-25.7302	0.12977	-0.372325	0.0124	-0.230155	1057.92	196.557	-0.45047	0.317544
Mercer and Healy 2008	OxA-8851	50.9091	-2.21614	UK	Bovidae	Bos taurus	4870	45	5608	51	-21.75	804	82	-21.9609	0.14402	-0.366227	0.0112728	-0.210934	1073.11	196.227	-0.469896	0.312101
Mercer and Healy 2008	OxA-8846	50.9091	-2.21614	UK	Bovidae	Bos taurus	4875	40	5614	42	-20.26	804	82	-20.4709	0.14402	-0.366227	0.0112728	-0.210934	1073.11	196.227	-0.469896	0.312101
Mercer and Healy 2008	OxA-7848	50.9091	-2.21614	UK	Bovidae	Bos taurus	4950	55	5695	72	-21.581	804	82	-21.7919	0.14402	-0.366227	0.0112728	-0.210934	1073.11	196.227	-0.469896	0.312101
Mercer and Healy 2008	OxA-8857	50.9091	-2.21614	UK	Bovidae	Bos taurus	4955	45	5691	63	-21.126	804	82	-21.3369	0.14402	-0.366227	0.0112728	-0.210934	1073.11	196.227	-0.469896	0.312101
Hedges et al. 1997	OxA-4566	53	-6	Ireland	Bovidae	Ovis aries	5050	90	5794	97	-19.6	1102	73	-19.2478	0.14573	0.169272	0.0372	0.352202	1163.54	129.23	-0.088974	0.19413
Hedges et al. 1993	OxA-2872	53.65	10.2167	Germany	Bovidae	Bison	5110	70	5842	85	-21.8	727	54	-22.1336	0.14934	-0.528244	0.04526	-0.333644	874.296	103.687	-0.292893	0.197304
Hedges et al. 1997	OxA-4269	52.0833	-7.73333	Ireland	Bovidae	Bos taurus	5190	80	5964	117	-22.5	1234	87	-21.9602	0.14307	0.370911	0.0258329	0.539814	1302.72	280.377	-0.0724201	0.355487
Bronk Ramsey et al. 2015	OxA-27064	55	12	Denmark	Bovidae	Ovicaprid	5329	35	6104	66	-21.359	595	55	-21.9844	0.14915	-0.836541	0.062	-0.625391	800.023	100.702	-0.454456	0.199877
Hedges et al. 1997	OxA-3869	52	-10	Ireland	Bovidae	Bos sp.	5510	70	6311	73	-18.1	1438	322	-17.3261	0.09842	0.650709	0.0248	0.773929	1330.65	174.922	0.154314	0.246658
Meiri 2010	OxA-22250	71	127	Russia	Cervidae	Alces alces	5820	45	6621	61	-20.468	341	160	-21.663	0.1292	-1.58456	0.2604	-1.19496	315.093	53.7051	0.100009	0.20043
Hedges et al. 1993	OxA-3327	54.25	11.05	Germany	Bovidae	Bos taurus	5960	65	6799	81	-24.3	631	1	-24.8361	0.15941	-0.748167	0.0527	-0.536057	838.888	106.605	-0.443332	0.208212
Drucker et al. 2008	GrA-22131	47.15	5.73	France	Cervidae	Cervus elaphus	6000	60	6840	70	-23	931	215	-23.0388	0.11875	-0.122216	-0.03534	-0.0388061	1342.71	146.23	-0.63912	0.196103
Hedges et al. 1996	OxA-4492	50.4948	-3.67134	UK	Cervidae	Cervus elaphus	6120	75	7012	107	-21.5	917	76	-21.4966	0.14516	-0.147848	0.00613552	0.00344721	1142.43	148.798	-0.370539	0.232361
Drucker et al. 2008	GrA-21522	47.35	6.77	France	Cervidae	Cervus elaphus	6230	60	7201	60	-23.6	1052	542	-23.4883	0.05662	0.087892	-0.03286	0.111652	1385.87	139.864	-0.488064	0.183984
Meiri 2010	OxA-22523	60.2344	60.0172	Russia	Cervidae	Alces alces	6243	31	7176	62	-21.071	542	206	-21.797	0.12046	-0.973337	0.126907	-0.725971	691.647	164.334	-0.341718	0.356148
Hedges et al. 1996	OxA-4491	50.4948	-3.67134	UK	Cervidae	Cervus elaphus	6330	75	7258	92	-21.7	917	76	-21.6966	0.14516	-0.147848	0.00613552	0.00344721	1142.43	148.798	-0.370539	0.232361
Bronk Ramsey et al. 2002	OxA-8538	56.4033	-5.47836	UK	Cervidae	Cervus elaphus	6460	180	7344	179	-22.068	1794	75	-20.775	0.14535	1.06829	0.0794009	1.29304	1279.59	318.982	0.668265	0.429372
Hedges et al. 1997	OxA-3960	53	-6	Ireland	Bovidae	Bos taurus	6560	75	7467	67	-23.5	1102	66	-23.1465	0.14706	0.169272	0.0372	0.353532	1163.54	129.23	-0.088974	0.19413
Hedges et al. 1997	OxA-3691	53	-6	Ireland	Bovidae	Bos taurus	6660	80	7536	62	-20.5	1102	66	-20.1465	0.14706	0.169272	0.0372	0.353532	1163.54	129.23	-0.088974	0.19413
Drucker et al. 2008	GrA-21520	47.35	6.77	France	Cervidae	Cervus elaphus	6730	60	7610	60	-22.8	1052	542	-22.6883	0.05662	0.087892	-0.03286	0.111652	1385.87	139.864	-0.488064	0.183984
Hedges et al. 1998	OxA-6683	51.5333	-2.92119	UK	Cervidae	Cervus elaphus	6760	80	7618	68	-22.159	899	293	-22.2173	0.10393	-0.181241	0.0190129	-0.0582978	1140.11	225.807	-0.386779	0.35409
Hedges et al. 1995	OxA-4480	54.0333	10.5	Germany	Bovidae	Bos sp.	6925	70	7767	73	-22.9	714	31	-23.2531	0.15371	-0.556792	0.0500129	-0.353069	861.669	107.942	-0.296395	0.207928
Drucker et al. 2008	GrA-23127	47.15	5.73	France	Cervidae	Cervus elaphus	6935	40	7750	50	-23.4	931	215	-23.4388	0.11875	-0.122216	-0.03534	-0.0388061	1342.71	146.23	-0.63912	0.196103
Meiri 2010	OxA-18916	68.3833	135.2	Russia	Cervidae	Cervus elaphus	7100	32	7926	36	-21.907	205	134	-23.6639	0.13414	-2.11896	0.227953	-1.75687	355.626	89.1378	-0.566914	0.308511
Drucker et al. 2008	GrA-24775	49.4	1.2	France	Cervidae	Cervus elaphus	7110	50	7950	50	-21.7	712	154	-22.1383	0.13034	-0.561216	-0.00744	-0.438316	1007.91	131.274	-0.564325	0.239222
Hedges et al. 1995	OxA-4479	54.0333	10.5	Germany	Cervidae	Capreolus capreolus	7150	75	7977	81	-22.3	714	31	-22.6531	0.15371	-0.556792	0.0500129	-0.353069	861.669	107.942	-0.296395	0.207928
Bronk Ramsey et al. 2002	OxA-9255	57.5026	-5.99379	UK	Cervidae	Cervid	7245	55	8072	60	-21.632	1404	19	-20.7765	0.15599	0.606435	0.0930322	0.855458	1331.92	317.776	0.133495	0.438183
Bronk Ramsey et al. 2002	OxA-8535	56.4033	-5.47836	UK	Cervidae	Cervus elaphus	7265	80	8091	81	-21.399	1794	75	-20.106	0.14535	1.06829	0.0794009	1.29304	1279.59	318.982	0.668265	0.429372
Drucker et al. 2008	GrA-25066	45.2	5.6	France	Cervidae	Cervus elaphus	7435	45	8260	60	-21.1	1181	1167	-20.9295	-0.06213	0.292116	-0.05952	0.170466	1314.06	261.71	-0.168359	0.354822
Bronk Ramsey et al. 2002	OxA-8398	56.4033	-5.47836	UK	Cervidae	Cervus elaphus	7480	75	8287	73	-21.57	1794	75	-20.277	0.14535	1.06829	0.0794009	1.29304	1279.59	318.982	0.668265	0.429372
Bronk Ramsey et al. 2009	OxA-14753	57.6364	-6.20499	UK	Bovidae	Bos taurus	7525	45	8336	53	-21.592	1255	15	-20.9392	0.15675	0.401381	0.0946914	0.652822	1339.53	311.569	-0.0834052	0.430671
Bronk Ramsey et al. 2002	OxA-9282	57.475	-5.86442	UK	Cervidae	Cervid	7545	50	8352	52	-20.834	1543	124	-19.8231	0.13604	0.782163	0.09269	1.01089	1324.23	319.493	0.320428	0.441471
Bronk Ramsey et al. 2009	OxA-14751	57.6364	-6.20499	UK	Bovidae	Bos taurus	7555	45	8366	42	-22.295	1255	15	-21.6422	0.15675	0.401381	0.0946914	0.652822	1339.53	311.569	-0.0834052	0.430671
Bronk Ramsey et al. 2002	OxA-8397	56.4033	-5.47836	UK	Cervidae	Cervus elaphus	7575	75	8378	79	-21.54	1794	75	-20.247	0.14535	1.06829	0.0794009	1.29304	1279.59	318.982	0.668265	0.429372
Hedges et al. 1993	OxA-3630	53.65	10.2167	Germany	Bovidae	Bison	7585	70	8392	72	-20.1	727	54	-20.4336	0.14934	-0.528244	0.04526	-0.333644	874.296	103.687	-0.292893	0.197304
Bronk Ramsey et al. 2000	OxA-4994	57.6355	-6.20455	UK	Cervidae	Cervus elaphus	7590	90	8395	92	-21.59	1255	20	-20.9381	0.1558	0.401381	0.0946802	0.651861	1339.53	311.569	-0.0834052	0.430671
Bronk Ramsey et al. 2009	OxA-14752	57.6364	-6.20499	UK	Bovidae	Bos taurus	7595	50	8403	44	-22.062	1255	15	-21.4092	0.15675	0.401381	0.0946914	0.652822	1339.53	311.569	-0.0834052	0.430671
Bronk Ramsey et al. 2002	OxA-8396	56.4033	-5.47836	UK	Cervidae	Cervus elaphus	7640	80	8450	73	-21.795	1794	75	-20.502	0.14535	1.06829	0.0794009	1.29304	1279.59	318.982	0.668265	0.429372
Bronk Ramsey et al. 2002	OxA-9281	57.475	-5.86442	UK	Cervidae	Cervid	7715	55	8498	51	-21.31	1543	124	-20.2991	0.13604	0.782163	0.09269	1.01089	1324.23	319.493	0.320428	0.441471
Bronk Ramsey et al. 2002	OxA-4781	50.6667	5.58333	Belgium	Cervidae	Cervid	7850	75	8694	130	-21.7	888	168	-21.7659	0.12768	-0.201895	0.00826708	-0.0659478	1078.51	109.898	-0.327373	0.174898
Meiri 2010	OxA-22258	56.45	59.25	Russia	Cervidae	Alces alces	7869	40	8682	83	-20.151	592	277	-20.8081	0.10697	-0.844065	0.07998	-0.657115	713.939	175.065	-0.260866	0.363706
Hedges et al. 1996	OxA-3919	50.9605	-1.34639	UK	Bovidae	Bos primigenius	8145	90	9104	144	-21.8	765	16	-22.0784	0.15656	-0.446824	0.0119102	-0.278354	1011.28	175.762	-0.449114	0.297976
Hedges et al. 1995	OxA-2789	55.5	13.25	Sweden	Cervidae	Cervus sp.	8360	90	9343	110	-23.1	650	52	-23.585	0.14972	-0.702894	0.0682	-0.484974	778.192	114.691	-0.273561	0.225696
Drucker et al. 2008	GrA-23149	47.15	5.73	France	Cervidae	Cervus elaphus	8380	45	9440	45	-21.9	931	215	-21.9388	0.11875	-0.122216	-0.03534	-0.0388061	1342.71	146.23	-0.63912	0.196103
Drucker et al. 2008	GrA-21524	47.15	5.73	France	Cervidae	Cervus elaphus	8570	60	9520	60	-23.6	931	215	-23.6388	0.11875	-0.122216	-0.03534	-0.0388061	1342.71	146.23	-0.63912	0.196103
Hedges et al. 1995	OxA-2792	56	13	Sweden	Cervidae	Cervus sp.	8610	90	9629	114	-22.1	700	68	-22.4669	0.14668	-0.587948	0.0744	-0.366868	810.6	119.496	-0.224241	0.236637
Drucker et al. 2008	GrA-22134	47.3	10.4	France	Cervidae	Cervus elaphus	8630	70	9600	70	-22.4	1223	1383	-22.1819	-0.10317	0.354784	-0.03348	0.218134	1330.1	289.922	-0.125064	0.367254
Drucker et al. 2008	GrA-25061	47.3	10.4	France	Cervidae	Cervus elaphus	8630	70	9600	70	-20.2	1223	1383	-19.9819	-0.10317	0.354784	-0.03348	0.218134	1330.1	289.922	-0.125064	0.367254
Drucker et al. 2008	GrA-21519	47.35	6.77	France	Cervidae	Cervus elaphus	8640	60	9590	60	-23.4	1052	542	-23.2883	0.05662	0.087892	-0.03286	0.111652	1385.87	139.864	-0.488064	0.183984
Drucker et al. 2008	GrA-25065	45.2	5.6	France	Cervidae	Cervus elaphus	8640	50	9590	50	-21.1	1181	1167	-20.9295	-0.06213	0.292116	-0.05952	0.170466	1314.06	261.71	-0.168359	0.354822
Drucker et al. 2008	GrA-21529	47.15	5.73	France	Cervidae	Cervus elaphus	8840	60	9860	60	-24	931	215	-24.0388	0.11875	-0.122216	-0.03534	-0.0388061	1342.71	146.23	-0.63912	0.196103
Hedges et al. 1993	OxA-3628	53.65	10.2167	Germany	Bovidae	Bison	8970	75	10070	118	-20.1	727	54	-20.4336	0.14934	-0.528244	0.04526	-0.333644
Hedges et al. 1997	OxA-5643	45	2	France	Bovidae	Bos primigenius	9010	90	10116	141	-20.48	860	580	-20.7479	0.0494	-0.255344	-0.062	-0.267944
Hedges et al. 1993	OxA-3629	53.65	10.2167	Germany	Bovidae	Bison	9155	80	10348	92	-18.3	727	54	-18.6336	0.14934	-0.528244	0.04526	-0.333644
Marom et al. 2013	GrA-25064	45.2	5.6	France	Cervidae	Cervus elaphus	9160	50	10270	50	-20.4	1181	1167	-20.2295	-0.06213	0.292116	-0.05952	0.170466
Drucker et al. 2008	OxA-6329	53	-2	UK	Equidae	Equus sp.	9160	80	10353	92	-20.27	890	153	-20.3004	0.13053	-0.198125	0.0372	-0.0303954
Marom et al. 2013	OxA-21175	54.2152	-0.414327	UK	Equidae	Equus ferus	9290	45	10474	77	-20.487	812	13	-20.6276	0.15713	-0.350047	0.0522685	-0.140649
Conneller and Higham 2015	OxA-26542	54.2259	-0.41238	UK	Bovidae/Cervidae	Cervus sp./Bos primigenius	9340	45	10554	69	-22.405	812	13	-22.5455	0.15713	-0.350047	0.0524012	-0.140516
Hedges et al. 1996	OxA-5190	51	-1	UK	Cervidae	Capreolus capreolus	9430	100	10722	187	-22.17	871	151	-22.2609	0.13091	-0.234194	0.0124	-0.0908841
Bronk Ramsey et al. 2002	OxA-8167	51.8323	-2.64574	UK	Cricetidae	Microtus oeconomus	9450	80	10749	164	-22.099	864	111	-22.1854	0.13851	-0.24763	0.0227205	-0.0863998
Drucker et al. 2008	GrA-22116	47.3	10.4	France	Cervidae	Cervus elaphus	9490	70	10730	75	-21.1	1223	1383	-20.8819	-0.10317	0.354784	-0.03348	0.218134
Hedges et al. 1993	OxA-3616	55.8333	11.55	Denmark	Bovidae	Bos primigenius	9510	115	10845	184	-24.2	599	30	-24.8003	0.1539	-0.826548	0.0723329	-0.600315
Hedges et al. 1996	OxA-5191	51	-1	UK	Cervidae	Cervus elaphus	9510	90	10853	163	-21.79	871	151	-21.8809	0.13091	-0.234194	0.0124	-0.0908841
Conneller and Higham 2015	OxA-26539	51	-1	UK	Cervidae	Cervus elaphus	9560	45	10917	114	-22.81	871	151	-22.9009	0.13091	-0.234194	0.0124	-0.0908841
Marom et al. 2013	OxA-20322	54.2152	-0.414327	UK	Equidae	Equus ferus	9626	39	10974	117	-21.3404	812	13	-21.481	0.15713	-0.350047	0.0522685	-0.140649
Marom et al. 2013	OxA-20356	54.2152	-0.414327	UK	Equidae	Equus ferus	9640	40	10996	121	-21.2151	812	13	-21.3557	0.15713	-0.350047	0.0522685	-0.140649
Conneller and Higham 2015	OxA-26540	51	-1	UK	Cervidae	Cervus elaphus	9675	45	11055	122	-22.267	871	151	-22.3579	0.13091	-0.234194	0.0124	-0.0908841
Bronk Ramsey et al. 2002	OxA-8072	51.8323	-2.64574	UK	Cricetidae	Lemmus lemmus	9685	60	11046	131	-21.342	864	111	-21.4284	0.13851	-0.24763	0.0227205	-0.0863998
Conneller and Higham 2015	OxA-26541	54.2259	-0.41238	UK	Bovidae	Bos primigenius	9875	50	11291	67	-20.593	812	13	-20.7335	0.15713	-0.350047	0.0524012	-0.140516
Bronk Ramsey et al. 2002	OxA-8073	51.8323	-2.64574	UK	Ochotonidae	Ochotona pusilla	9915	60	11366	112	-21.014	864	111	-21.1004	0.13851	-0.24763	0.0227205	-0.0863998
Drucker et al. 2008	GrA-23130	47.3	10.4	France	Cervidae	Cervus elaphus	9940	50	11330	80	-20.1	1223	1383	-19.8819	-0.10317	0.354784	-0.03348	0.218134
Marom et al. 2013	OxA-20696	54.2152	-0.414327	UK	Equidae	Equus sp.	9975	45	11438	112	-20.962	812	13	-21.1026	0.15713	-0.350047	0.0522685	-0.140649
Conneller and Higham 2015	OxA-26544	54.2232	-0.417087	UK	Cervidae	Cervus elaphus	9990	55	11474	126	-22.573	800	15	-22.7382	0.15675	-0.374361	0.0523677	-0.165244
Bronk Ramsey et al. 2002	OxA-9032	50	9	Germany	Phasianidae	Lagopus lagopus	9995	65	11492	140	-19.22	637	124	-19.8177	0.13604	-0.733771	0	-0.597731
Hedges et al. 1997	OxA-3702	52.6667	-9	Ireland	Cricetidae	Dicrostonyx torquatas	10000	80	11515	161	-19.8	1059	91	-19.5252	0.14231	0.0994647	0.0330671	0.274842
Conneller and Higham 2015	OxA-26543	54.2232	-0.417087	UK	Cervidae	Cervus elaphus	10015	50	11510	123	-21.831	800	15	-21.9962	0.15675	-0.374361	0.0523677	-0.165244
Hedges et al. 1996	OxA-4478	50.4948	-3.67134	UK	Cervidae	Cervus elaphus	10020	80	11544	167	-18.4	917	76	-18.3966	0.14516	-0.147848	0.00613552	0.00344721
Hedges et al. 1998	OxA-5727	50.5833	11.4167	Germany	Equidae	Equus sp.	10040	120	11608	219	-21.64	677	468	-22.2022	0.07068	-0.640092	0.00723292	-0.562179
Hedges et al. 1997	OxA-3709	54.05	-8.45	Ireland	Cricetidae	Dicrostonyx torquatas	10060	100	11620	201	-20	1222	146	-19.4646	0.13186	0.353312	0.05022	0.535392
Marom et al. 2013	OxA-6318	54.2152	-0.414327	UK	Equidae	Equus sp.	10090	90	11664	196	-20.83	812	13	-20.9706	0.15713	-0.350047	0.0522685	-0.140649
Bronk Ramsey et al. 2002	OxA-6841	51.837	-2.66061	UK	Cricetidae	Lemming	10120	90	11719	199	-20.777	785	109	-21.0205	0.13889	-0.40513	0.0227788	-0.243461
Higham et al. 2007	OxA-12051	50.6667	29.2333	Germany	Phasianidae	Lagopus sp.	10145	50	11804	130	-18.985	627	158	-19.605	0.12958	-0.757816	0.00826708	-0.619969
Marom et al. 2013	OxA-6328	53	-2	UK	Equidae	Equus sp.	10150	90	11777	200	-20.21	890	153	-20.2404	0.13053	-0.198125	0.0372	-0.0303954
Marom et al. 2013	OxA-6319	54.2152	-0.414327	UK	Equidae	Equus sp.	10150	80	11782	183	-20.82	812	13	-20.9606	0.15713	-0.350047	0.0522685	-0.140649
Marom et al. 2013	OxA-X-2395-14	54.2152	-0.414327	UK	Equidae	Equus ferus	10155	55	11819	134	-24.558	812	13	-24.6986	0.15713	-0.350047	0.0522685	-0.140649
Hedges et al. 1996	OxA-4374	50.4953	-3.67206	UK	Ochotonidae	Ochotona pusilla	10180	90	11839	200	-20.8	938	76	-20.7582	0.14516	-0.109509	0.00614172	0.0417925
Hedges et al. 1997	OxA-5682	49	2	France	Cervidae	Cervid	10210	80	11907	177	-19.81	641	171	-20.4195	0.12711	-0.724225	-0.0124	-0.609515
Bronk Ramsey et al. 2002	OxA-8071	51.8323	-2.64574	UK	Leporidae	Lepus timidus	10270	65	12043	154	-20.698	864	111	-20.7844	0.13851	-0.24763	0.0227205	-0.0863998
Hedges et al. 1994	OxA-4190	50.4833	5.71667	Belgium	Phasianidae	Tetrao urogallus	10330	110	12153	211	-20.3	956	231	-20.2555	0.11571	-0.0771612	0.00599292	0.0445418
Hedges et al. 1997	OxA-4239	52.0833	-7.73333	Ireland	Cricetidae	Dicrostonyx torquatas	10360	120	12195	216	-21.4	1234	87	-20.8602	0.14307	0.370911	0.0258329	0.539814
Drucker et al. 2008	GrA-21518	47.35	6.77	France	Cervidae	Cervus elaphus	10830	70	12730	70	-20.6	1052	542	-20.4883	0.05662	0.087892	-0.03286	0.111652
Drucker et al. 2008	GrA-23147	47.35	6.77	France	Cervidae	Cervus elaphus	10880	50	12750	50	-19.5	1052	542	-19.3883	0.05662	0.087892	-0.03286	0.111652
Drucker et al. 2008	GrA-23150	47.35	6.77	France	Cervidae	Cervus elaphus	10880	50	12750	50	-21.5	1052	542	-21.3883	0.05662	0.087892	-0.03286	0.111652
Bronk Ramsey et al. 2002	OxA-4241	52.0833	-7.73333	Ireland	Cervidae	Megaloceros giganteus	10960	110	12863	99	-20.4	1234	87	-19.8602	0.14307	0.370911	0.0258329	0.539814
Bronk Ramsey et al. 2015	OxA-25283	49.4078	16.7378	Czech Republic	Bovidae	Bos primigenius	11045	50	12909	74	-20.636	623	570	-21.3596	0.0513	-0.767507	-0.00734328	-0.72355
Bronk Ramsey et al. 2015	OxA-25286	49.4078	16.7378	Czech Republic	Equidae	Equus sp.	11070	50	12931	74	-19.921	623	570	-20.6446	0.0513	-0.767507	-0.00734328	-0.72355
Hedges et al. 1997	OxA-4249	52.1	-7.72	Ireland	Cervidae	Megaloceros giganteus	11110	110	12957	111	-20.5	1158	58	-20.0683	0.14858	0.257041	0.02604	0.431661
Bronk Ramsey et al. 2015	OxA-25292	49.4078	16.7378	Czech Republic	Bovidae	Bos primigenius	11185	50	13052	53	-20.728	623	570	-21.4516	0.0513	-0.767507	-0.00734328	-0.72355
Hedges et al. 1993	OxA-3586	50.4333	7.4	Germany	Cervidae	Alces alces	11190	100	13038	114	-20.4	675	71	-20.8932	0.14611	-0.644684	0.00537292	-0.493201
Hedges et al. 1993	OxA-3584	50.4333	7.4	Germany	Cervidae	Alces alces	11190	90	13040	104	-20.8	675	71	-21.2932	0.14611	-0.644684	0.00537292	-0.493201
Hedges et al. 1992	OxA-2847	54	-2	UK	Cervidae	Cervus sp.	11210	90	13066	103	-20.5	1190	314	-20.0448	0.09994	0.305693	0.0496	0.455233
Meiri et al. 2013	OxA-22170	55.0167	58.6667	Russia	Cervidae	Cervus elaphus	11240	55	13110	52	-20.122	570	435	-20.8829	0.07695	-0.900028	0.0622071	-0.760871
Bronk Ramsey et al. 2002	OxA-8997	51.837	-2.66061	UK	Cricetidae	Microtus gregalis	11250	130	13106	138	-22.79	785	109	-23.0335	0.13889	-0.40513	0.0227788	-0.243461
Hedges et al. 1993	OxA-3585	50.4333	7.4	Germany	Cervidae	Alces alces	11310	95	13175	88	-19.5	675	71	-19.9932	0.14611	-0.644684	0.00537292	-0.493201
Hedges et al. 1996	OxA-5700	51.2284	-2.67162	UK	Cervidae	Cervus elaphus	11320	120	13182	116	-20.16	886	127	-20.215	0.13547	-0.205671	0.0152322	-0.0549685
Bronk Ramsey et al. 2015	OxA-25293	49.4078	16.7378	Czech Republic	Bovidae	Bos primigenius	11340	55	13188	56	-21.494	623	570	-22.2176	0.0513	-0.767507	-0.00734328	-0.72355
Drucker et al. 2008	GrA-25062	47.3	10.4	France	Cervidae	Cervus elaphus	11420	60	13250	70	-20.8	1223	1383	-20.5819	-0.10317	0.354784	-0.03348	0.218134
Drucker et al. 2008	GrA-21514	47.35	6.77	France	Cervidae	Cervus elaphus	11570	70	13390	70	-20.7	1052	542	-20.5883	0.05662	0.087892	-0.03286	0.111652
Drucker et al. 2008	GrA-21516	47.35	6.77	France	Cervidae	Cervus elaphus	11600	80	13410	80	-20	1052	542	-19.8883	0.05662	0.087892	-0.03286	0.111652
Hedges et al. 1998	OxA-5794	50.5966	-3.60429	UK	Bovidae	Bos primigenius	11630	120	13466	125	-19.93	913	77	-19.9329	0.14497	-0.155226	0.00739784	-0.00285813
Jacobi and Higham 2010	OxA-19206	53.1253	-3.20086	UK	Cervidae	Cervus elaphus	11640	45	13476	51	-20.335	965	316	-20.2578	0.09956	-0.0611606	0.0387537	0.0771531
Jacobi and Higham 2010	OxA-19207	53.1253	-3.20086	UK	Cervidae	Cervus elaphus	11680	45	13507	44	-20.509	965	316	-20.4318	0.09956	-0.0611606	0.0387537	0.0771531
Hedges et al. 1997	OxA-3723	52.8	-9.01	Ireland	Cervidae	Megaloceros giganteus	11750	90	13586	95	-20.7	1033	121	-20.4725	0.13661	0.0561759	0.03472	0.227506
Bronk Ramsey et al. 2015	OxA-25285	49.4078	16.7378	Czech Republic	Cervidae	Alces alces	11770	55	13602	76	-20.684	623	570	-21.4076	0.0513	-0.767507	-0.00734328	-0.72355
Hedges et al. 1997	OxA-3693	54.05	-8.45	Ireland	Cervidae	Cervus elaphus	11790	120	13628	128	-18.1	1222	146	-17.5646	0.13186	0.353312	0.05022	0.535392
Drucker et al. 2008	GrA-25054	47.3	10.4	France	Cervidae	Cervus elaphus	11790	60	13640	80	-20.2	1223	1383	-19.9819	-0.10317	0.354784	-0.03348	0.218134
Hedges et al. 1998	OxA-5715	50.8333	11.6667	Germany	Equidae	Equus sp.	11810	110	13643	119	-21.17	627	261	-21.8075	0.11001	-0.757816	0.0103329	-0.637473
Bronk Ramsey et al. 2015	OxA-25284	49.4078	16.7378	Czech Republic	Cervidae	Alces alces	11820	50	13646	62	-21.154	623	570	-21.8776	0.0513	-0.767507	-0.00734328	-0.72355
Hedges et al. 1997	OxA-4270	51.8667	-8.51667	Ireland	Cervidae	Megaloceros giganteus	11820	120	13657	133	-19.4	1126	64	-19.0221	0.14744	0.207309	0.0231471	0.377896
Drucker et al. 2008	GrA-25060	47.3	10.4	France	Cervidae	Cervus elaphus	11840	60	13660	70	-21.1	1223	1383	-20.8819	-0.10317	0.354784	-0.03348	0.218134
Hedges et al. 1998	OxA-5795	50.5966	-3.60429	UK	Bovidae	Bos primigenius	11910	90	13743	123	-20.01	913	77	-20.0129	0.14497	-0.155226	0.00739784	-0.00285813
Drucker et al. 2008	GrA-25052	47.3	10.4	France	Cervidae	Cervus elaphus	11950	60	13790	72	-19.9	1223	1383	-19.6819	-0.10317	0.354784	-0.03348	0.218134
Hedges et al. 1996	OxA-3891	50.4948	-3.67134	UK	Cervidae	Cervus elaphus	11980	100	13839	131	-20.8	917	76	-20.7966	0.14516	-0.147848	0.00613552	0.00344721
Hedges et al. 1998	OxA-5711	50.8333	11.6667	Germany	Equidae	Equus sp.	12050	110	13916	142	-20.74	627	261	-21.3775	0.11001	-0.757816	0.0103329	-0.637473
Hedges et al. 1998	OxA-5796	50.5966	-3.60429	UK	Cervidae	Cervus elaphus	12070	90	13930	115	-19.94	913	77	-19.9429	0.14497	-0.155226	0.00739784	-0.00285813
Hedges et al. 1998	OxA-5710	50.8333	11.6667	Germany	Equidae	Equus sp.	12080	110	13950	150	-20.87	627	261	-21.5075	0.11001	-0.757816	0.0103329	-0.637473
Drucker et al. 2008	Ly-14540	46	6	France	Cervidae	Cervus elaphus	12100	60	13950	100	-20.7	967	443	-20.7318	0.07543	-0.0576204	-0.0496	-0.0317904
Meiri et al. 2013	OxA-22171	55.1833	56.9333	Russia	Cervidae	Cervus elaphus	12135	60	13996	98	-21.089	537	114	-21.8735	0.13794	-0.986684	0.0642729	-0.784471
Lorenzen et al. 2011	OxA-20105	74	98	Russia	Rhinocerotidae	Coelodonta antiquitatis	12160	45	14041	76	-19.881	264	82	-21.3107	0.14402	-1.87135	0.2976	-1.42973
Drucker et al. 2008	GrA-23129	47.15	5.73	France	Cervidae	Cervus elaphus	12170	60	14060	90	-20.8	931	215	-20.8388	0.11875	-0.122216	-0.03534	-0.0388061
Hedges et al. 1997	OxA-5736	54.05	-8.45	Ireland	Leporidae	Lepus timidus	12190	130	14157	257	-20.43	1222	146	-19.8946	0.13186	0.353312	0.05022	0.535392
Bronk Ramsey et al. 2002	OxA-6840	51.837	-2.66061	UK	Leporidae	Lepus sp.	12240	100	14224	220	-20.968	785	109	-21.2115	0.13889	-0.40513	0.0227788	-0.243461
Hedges et al. 1994	OxA-4199	50.2333	4.88333	Belgium	Bovidae	Saiga tatarica	12240	130	14261	273	-19.7	874	103	-19.7855	0.14003	-0.22846	0.00289292	-0.0855374
Jacobi and Higham 2009	OxA-18067	51.2817	-2.76559	UK	Cervidae	Cervus elaphus	12245	55	14169	114	-20.16	876	104	-20.2289	0.13984	-0.224646	0.0158931	-0.0689128
Bronk Ramsey et al. 2002	GrA-21512	47.35	6.77	France	Cervidae	Cervus elaphus	12250	70	14150	120	-19.9	1052	542	-19.7883	0.05662	0.087892	-0.03286	0.111652
Hedges et al. 1996	OxA-6844	51.837	-2.66061	UK	Cervidae	Cervus elaphus	12250	100	14247	223	-19.291	785	109	-19.5345	0.13889	-0.40513	0.0227788	-0.243461
Drucker et al. 2008	OxA-5692	50.467	-3.50197	UK	Equidae	Equus ferus	12250	110	14259	241	-20.1	862	6	-20.1872	0.15846	-0.251484	0.0057908	-0.0872333
Hedges et al. 1996	GrA-22098	47.3	10.4	France	Cervidae	Cervus elaphus	12260	90	14200	180	-20.3	1223	1383	-20.0819	-0.10317	0.354784	-0.03348	0.218134
Drucker et al. 2008	OxA-3208	50.4948	-3.67134	UK	Leporidae	Lepus timidus	12260	140	14311	289	-21	917	76	-20.9966	0.14516	-0.147848	0.00613552	0.00344721
Schulting et al. 2015	OxA-23816	50.4675	-3.50269	UK	Cervidae	Cervus elaphus	12265	55	14208	129	-20.224	862	6	-20.3112	0.15846	-0.251484	0.005797	-0.0872271
Hedges et al. 1998	OxA-5709	50.8333	11.6667	Germany	Equidae	Equus sp.	12270	120	14312	261	-21.43	627	261	-22.0675	0.11001	-0.757816	0.0103329	-0.637473
Lorenzen et al. 2011	OxA-20097	74	98	Russia	Rhinocerotidae	Coelodonta antiquitatis	12280	45	14220	116	-20.572	264	82	-22.0017	0.14402	-1.87135	0.2976	-1.42973
Lorenzen et al. 2011	OxA-20096	74	98	Russia	Rhinocerotidae	Coelodonta antiquitatis	12355	50	14390	165	-20.408	264	82	-21.8377	0.14402	-1.87135	0.2976	-1.42973
Hedges et al. 1994	OxA-4109	51.2826	-2.76274	UK	Phasianidae	Partridge	12370	120	14488	261	-20.8	876	137	-20.8752	0.13357	-0.224646	0.0159042	-0.0751717
Scourse et al. 2009	OxA-19903	52.65	-2.75	UK	Elephantidae	Mammuthus primigenius	12375	50	14431	170	-21.148	723	89	-21.5094	0.14269	-0.536989	0.03286	-0.361439
Nystrom et al. 2012	OxA-15296	50	7	Germany	Cervidae	Cervus sp.	12385	65	14466	193	-19.162	695	195	-19.6386	0.12255	-0.599181	0	-0.476631
Higham et al. 2007	OxA-20046	68.8333	169.367	Russia	Elephantidae	Mammuthus primigenius	12385	45	14445	166	-20.983	168	50	-22.8888	0.1501	-2.28948	0.233533	-1.90585
Hedges et al. 1994	OxA-3452	51.2817	-2.76559	UK	Equidae	Equus sp.	12400	110	14528	251	-20.5	876	104	-20.5689	0.13984	-0.224646	0.0158931	-0.0689128
Jacobi and Higham 2009	OxA-17832	51.2808	-2.76701	UK	Equidae	Equus ferus	12415	50	14510	180	-20.883	876	104	-20.9519	0.13984	-0.224646	0.0158819	-0.068924
Bronk Ramsey et al. 2000	OxA-7994	50.467	-3.50197	UK	Bovidae	Bos primigenius	12430	80	14560	222	-19.26	862	6	-19.3472	0.15846	-0.251484	0.0057908	-0.0872333
Meiri 2010	OxA-20899	71.2667	153.75	Russia	Cervidae	Cervus elaphus	12445	55	14577	196	-20.174	166	29	-22.0553	0.15409	-2.29908	0.263707	-1.88128
Hedges et al. 1996	OxA-4588	50.4953	-3.67206	UK	Cricetidae	Microtus sp.	12470	110	14636	257	-21.5	938	76	-21.4582	0.14516	-0.109509	0.00614172	0.0417925
Hedges et al. 1994	OxA-3412	51.2817	-2.76559	UK	Cervidae	Cervus elaphus	12490	120	14667	268	-20.8	876	104	-20.8689	0.13984	-0.224646	0.0158931	-0.0689128
Jacobi and Higham 2009	OxA-18065	51.2817	-2.76559	UK	Equidae	Equus sp.	12490	55	14687	202	-20.468	876	104	-20.5369	0.13984	-0.224646	0.0158931	-0.0689128
Jacobi and Higham 2009	OxA-17845	51.2817	-2.76559	UK	Bovidae	Bovinae	12500	50	14719	194	-19.585	876	104	-19.6539	0.13984	-0.224646	0.0158931	-0.0689128
Hedges et al. 1994	OxA-3404	53.2612	-1.20243	UK	Leporidae	Lepus arcticus	12510	110	14701	259	-20.7	666	74	-21.1795	0.14554	-0.665466	0.0404389	-0.479487
Jacobi and Higham 2009	OxA-16378	51	-3	UK	Cervidae	Cervus elaphus	12515	50	14760	189	-19.836	848	41	-19.9504	0.15181	-0.278648	0.0124	-0.114438
Jacobi and Higham 2009	OxA-18068	51.2817	-2.76559	UK	Equidae	Equus sp.	12520	55	14767	194	-20.05	876	104	-20.1189	0.13984	-0.224646	0.0158931	-0.0689128
Hedges et al. 1994	OxA-4107	51.2817	-2.76559	UK	Leporidae	Lepus arcticus	12550	130	14760	280	-20.1	876	104	-20.1689	0.13984	-0.224646	0.0158931	-0.0689128
Bronk Ramsey et al. 2015	OxA-25290	49.4078	16.7378	Czech Republic	Equidae	Equus sp.	12555	60	14844	182	-20.89	623	570	-21.6136	0.0513	-0.767507	-0.00734328	-0.72355
Bronk Ramsey et al. 2015	OxA-28150	50.7144	7.17471	Germany	Bovidae/Cervidae	Bos taurus/cervid	12560	55	14863	168	-19.2704	778	82	-19.5372	0.14402	-0.419635	0.00885856	-0.266756
Jacobi and Higham 2009	GrA-22132	46	6	France	Cervidae	Cervus elaphus	12570	80	14910	190	-19.8	967	443	-19.8318	0.07543	-0.0576204	-0.0496	-0.0317904
Drucker et al. 2008	OxA-17833	51.2808	-2.76701	UK	Equidae	Equus ferus	12570	45	14899	140	-20.679	876	104	-20.7479	0.13984	-0.224646	0.0158819	-0.068924
Bronk Ramsey et al. 2015	OxA-25289	49.4078	16.7378	Czech Republic	Equidae	Equus sp.	12575	60	14886	168	-20.761	623	570	-21.4846	0.0513	-0.767507	-0.00734328	-0.72355
Hedges et al. 1994	OxA-3416	53.2621	-1.20091	UK	Leporidae	Lepus arcticus	12580	110	14826	253	-21.9	666	74	-22.3795	0.14554	-0.665466	0.04045	-0.479476
Jacobi and Higham 2009	OxA-16292	51.2817	-2.76559	UK	Equidae	Equus ferus	12585	55	14914	151	-20.532	876	104	-20.6009	0.13984	-0.224646	0.0158931	-0.0689128
Higham et al. 2007	OxA-12052	50.6667	29.2333	Germany	Equidae	Equus sp.	12615	50	14973	127	-20.021	627	158	-20.641	0.12958	-0.757816	0.00826708	-0.619969
Hedges et al. 1994	OxA-4195	50.2167	4.95	Belgium	Equidae	Equus ferus	12630	140	14898	295	-20.9	901	210	-20.9551	0.1197	-0.177506	0.00268708	-0.0551187
Hedges et al. 1994	OxA-4106	51.2817	-2.76559	UK	Equidae	Equus sp.	12670	120	14996	254	-20.2	876	104	-20.2689	0.13984	-0.224646	0.0158931	-0.0689128
Hedges et al. 1997	OxA-5754	48.9167	11.8333	Germany	Equidae/Cervidae	Equus/cervid	12680	100	15037	207	-19.83	731	429	-20.2849	0.07809	-0.519533	-0.0134329	-0.454876
Higham et al. 2007	OxA-13849	51.35	12.0667	Germany	Equidae	Equus sp.	12685	55	15090	113	-21.121	493	104	-22.0721	0.13984	-1.1077	0.01674	-0.951118
Hedges et al. 1998	OxA-5713	50.8333	11.6667	Germany	Equidae	Equus sp.	12740	120	15150	236	-20.2	627	261	-20.8375	0.11001	-0.757816	0.0103329	-0.637473
Hedges et al. 1997	OxA-5753	48.9167	11.8333	Germany	Equidae/Cervidae	Equus/cervid	12740	90	15166	166	-19.77	731	429	-20.2249	0.07809	-0.519533	-0.0134329	-0.454876
Higham et al. 2007	OxA-11890	51.1167	29.3667	Germany	Equidae	Equus sp.	12780	60	15234	104	-20.206	636	160	-20.7991	0.1292	-0.736164	0.0138471	-0.593117
Hedges et al. 1998	OxA-5716	50.8333	11.6667	Germany	Equidae	Equus sp.	12790	110	15257	198	-21.13	627	261	-21.7675	0.11001	-0.757816	0.0103329	-0.637473
Hedges et al. 1993	OxA-3632	50.2167	4.93333	Belgium	Equidae	Equus sp.	12790	100	15259	177	-21.1	901	180	-21.1494	0.1254	-0.177506	0.00268708	-0.0494187
Hedges et al. 1994	OxA-4197	50.2167	4.95	Belgium	Equidae	Equus ferus	12800	130	15268	236	-20.1	901	210	-20.1551	0.1197	-0.177506	0.00268708	-0.0551187
Hedges et al. 1998	OxA-5722	50.5833	11.4167	Germany	Equidae	Equus sp.	12860	130	15373	214	-21.1	677	468	-21.6622	0.07068	-0.640092	0.00723292	-0.562179
Hedges et al. 1993	OxA-3635	50.3667	5.53333	Belgium	Equidae	Equus sp.	12870	95	15387	159	-17.9	906	160	-17.9344	0.1292	-0.168196	0.00454708	-0.0344485
Hedges et al. 1994	OxA-4014	50.4	5.51667	Belgium	Equidae	Equus sp.	12870	110	15389	179	-21.1	898	167	-21.1503	0.12787	-0.183111	0.00496	-0.0502805
Hedges et al. 1993	OxA-3633	50.2167	4.93333	Belgium	Equidae	Equus sp.	12880	100	15402	164	-20.2	901	180	-20.2494	0.1254	-0.177506	0.00268708	-0.0494187
Hedges et al. 1994	OxA-3413	51.2817	-2.76559	UK	Equidae	Equus ferus	12940	140	15484	215	-18.7	876	104	-18.7689	0.13984	-0.224646	0.0158931	-0.0689128
Higham et al. 2007	OxA-11891	51.1167	29.3667	Germany	Equidae	Equus sp.	12945	60	15475	123	-20.529	636	160	-21.1221	0.1292	-0.736164	0.0138471	-0.593117
Stevens et al. 2009	OxA-18409	50.3667	7.56667	Germany	Equidae	Equus sp.	13025	50	15586	121	-21.282	639	81	-21.8622	0.14421	-0.728993	0.00454708	-0.580236
Higham et al. 2007	OxA-11892	51.3	29.25	Germany	Equidae	Equus sp.	13070	60	15658	132	-20.436	633	149	-21.0319	0.13129	-0.743358	0.01612	-0.595948
Hedges et al. 1998	OxA-5723	50.5833	11.4167	Germany	Bovidae	Capra ibex	13080	140	15666	219	-19.78	677	468	-20.3422	0.07068	-0.640092	0.00723292	-0.562179
Hedges et al. 1998	OxA-4853	50.6667	11.55	Germany	Bovidae	Saiga tatarica	13090	130	15680	209	-18.9	611	330	-19.5917	0.0969	-0.796833	0.00826708	-0.691666
Bronk Ramsey et al. 2002	OxA-10470	51.4333	9.91667	Germany	Equidae	Equus sp.	13105	70	15715	140	-20.6	683	193	-21.0857	0.12293	-0.626372	0.0177729	-0.485669
Hedges et al. 1998	OxA-4849	50.6667	11.55	Germany	Bovidae	Saiga tatarica	13130	120	15740	198	-18.5	611	330	-19.1917	0.0969	-0.796833	0.00826708	-0.691666
Hedges et al. 1998	OxA-4848	50.6667	11.55	Germany	Equidae	Equus sp.	13150	130	15769	209	-19.5	611	330	-20.1917	0.0969	-0.796833	0.00826708	-0.691666
Higham et al. 2007	OxA-11893	51.1333	29.25	Germany	Equidae	Equus sp.	13160	60	15811	114	-20.817	631	152	-21.4204	0.13072	-0.748167	0.0140529	-0.603394
Bronk Ramsey et al. 2002	OxA-10493	50.3667	7.56667	Germany	Equidae	Equus sp.	13185	80	15840	136	-21.33	639	81	-21.9102	0.14421	-0.728993	0.00454708	-0.580236
Hedges et al. 1998	OxA-4846	50.6667	11.55	Germany	Equidae	Equus sp.	13190	130	15829	205	-19.9	611	330	-20.5917	0.0969	-0.796833	0.00826708	-0.691666
Bronk Ramsey et al. 2002	OxA-10651	50.3667	7.56667	Germany	Equidae	Equus sp.	13270	180	15939	270	-21.025	639	81	-21.6052	0.14421	-0.728993	0.00454708	-0.580236
Hedges et al. 1994	OxA-4200	50	5	Belgium	Equidae	Equus ferus	13330	160	16029	237	-21.1	1064	405	-20.9097	0.08265	0.107694	0	0.190344
Higham et al. 2007	OxA-12047	50.6667	29.2333	Germany	Cervidae	Capreolus capreolus	13450	60	16185	106	-18.853	627	158	-19.473	0.12958	-0.757816	0.00826708	-0.619969
Bronk Ramsey et al. 2002	OxA-10492	50.3667	7.56667	Germany	Equidae	Equus sp.	13500	90	16263	147	-21.31	639	81	-21.8902	0.14421	-0.728993	0.00454708	-0.580236
Hedges et al. 1998	OxA-4852	50.6667	11.55	Germany	Equidae	Equus sp.	13520	130	16302	201	-19.7	611	330	-20.3917	0.0969	-0.796833	0.00826708	-0.691666
Schulting et al. 2013	OxA-20980	51.5513	-4.25372	UK	Cricetidae	Dicrostonyx torquatus	13810	75	16708	150	-19.876	1093	103	-19.5619	0.14003	0.15484	0.0192361	0.314106
Palkopoulou et al. 2013	OxA-20059	52.15	34.5	Russia	Elephantidae	Mammuthus primigenius	14095	55	17149	118	-20.572	596	169	-21.2519	0.12749	-0.834038	0.02666	-0.679888
Stevens et al. 2009	OxA-10239	50.45	7.41667	Germany	Elephantidae	Mammuthus primigenius	14380	100	17523	152	-21.384	652	62	-21.9288	0.14782	-0.698181	0.00558	-0.544781
Hedges et al. 1998	OxA-4851	50.6667	11.55	Germany	Elephantidae	Mammuthus primigenius	14470	140	17629	183	-20.1	611	330	-20.7917	0.0969	-0.796833	0.00826708	-0.691666
Hogue and Barton 2016	OxA-27591	50.3833	19.6667	Poland	Cricetidae	Dicrostonyx gulielmi	14705	75	17891	109	-19.663	714	386	-20.1288	0.08626	-0.556792	0.00475292	-0.465779
Higham et al. 2007	OxA-12049	50.6667	29.2333	Germany	Bovidae	Bos sp.	14780	60	17983	94	-19.625	627	158	-20.245	0.12958	-0.757816	0.00826708	-0.619969
Lorenzen et al. 2011	OxA-20101	74	98	Russia	Rhinocerotidae	Coelodonta antiquitatis	17640	65	21330	135	-20.126	264	82	-21.5557	0.14402	-1.87135	0.2976	-1.42973	181.594	29.0285	0.357381	0.132881
Hedges et al. 1998	OxA-6808	50	8	Germany	Equidae	Equus sp.	19080	160	22992	225	-19.599	604	84	-20.2695	0.14364	-0.814119	0	-0.670479	785.559	185.483	-0.380994	0.394386
Hedges et al. 1998	OxA-7406	50	8	Germany	Equidae	Equus sp.	19200	160	23141	218	-19.969	604	84	-20.6395	0.14364	-0.814119	0	-0.670479	785.559	185.483	-0.380994	0.394386
Hedges et al. 1998	OxA-7502	50	8	Germany	Equidae	Equus sp.	19320	240	23279	299	-20.57	604	84	-21.2405	0.14364	-0.814119	0	-0.670479	785.559	185.483	-0.380994	0.394386
Pestle et al. 2006	OxA-13298	46	5	France	Cervidae	Cervus elaphus	19740	90	23770	136	-18.958	826	280	-19.2232	0.1064	-0.32201	-0.0496	-0.26521	1129.02	192.39	-0.518187	0.281573
Nystrom et al. 2012	OxA-20049	69.3	167.667	Russia	Elephantidae	Mammuthus primigenius	19840	75	23878	124	-21.111	148	47	-23.1084	0.15067	-2.38735	0.23932	-1.99736	219.271	31.544	-0.327253	0.137387
Hedges et al. 1997	OxA-3606	52.2167	-8.58333	Ireland	Cricetidae	Dicrostonyx torquatas	20300	210	24459	299	-18.5	1010	82	-18.3113	0.14402	0.0171722	0.0274871	0.188679	1147.14	168.813	-0.210759	0.25056
Hedges et al. 1997	OxA-4233	52.2167	-8.58333	Ireland	Elephantidae	Mammuthus primigenius	20360	220	24542	310	-21.6	1010	82	-21.4113	0.14402	0.0171722	0.0274871	0.188679	1147.14	168.813	-0.210759	0.25056
Palkopoulou et al. 2013	OxA-20053	50.4167	81.6667	Russia	Elephantidae	Mammuthus primigenius	20800	80	25091	163	-20.718	438	241	-21.8678	0.11381	-1.26878	0.00516708	-1.1498	292.931	40.3593	0.495018	0.155067
Lorenzen et al. 2011	OxA-20109	74	98	Russia	Rhinocerotidae	Coelodonta antiquitatis	21090	90	25437	123	-18.906	264	82	-20.3357	0.14402	-1.87135	0.2976	-1.42973	181.594	29.0285	0.357381	0.132881
Lorenzen et al. 2011	OxA-20107	74	98	Russia	Rhinocerotidae	Coelodonta antiquitatis	21160	90	25502	123	-19.098	264	82	-20.5277	0.14402	-1.87135	0.2976	-1.42973	181.594	29.0285	0.357381	0.132881
Lorenzen et al. 2011	OxA-20108	74	98	Russia	Rhinocerotidae	Coelodonta antiquitatis	21690	90	25944	84	-18.521	264	82	-19.9507	0.14402	-1.87135	0.2976	-1.42973	181.594	29.0285	0.357381	0.132881
Bronk Ramsey et al. 2002	OxA-7428	51	5	Belgium	Equidae	Equus sp.	22160	360	26495	381	-21.257	797	20	-21.4693	0.1558	-0.380481	0.0124	-0.212281	765.179	143.196	0.0830699	0.298096
Palkopoulou et al. 2013	OxA-21038	64.4	171.25	Russia	Elephantidae	Mammuthus primigenius	22750	90	27111	154	-20.488	354	25	-21.6942	0.15485	-1.53957	0.17856	-1.20616	419.465	59.054	-0.207415	0.181921
Meiri 2010	OxA-18917	71.0167	129.7	Russia	Cervidae	Cervus elaphus	22830	90	27198	126	-20.565	224	25	-22.1857	0.15485	-2.0362	0.260607	-1.62074	183.702	32.4814	0.183434	0.144633
Palkopoulou et al. 2013	OxA-20054	55.8833	87.9667	Russia	Elephantidae	Mammuthus primigenius	22940	90	27286	107	-20.686	459	155	-21.6888	0.13015	-1.2059	0.0729529	-1.0028	353.55	63.5284	0.343854	0.210151
Hedges et al. 1996	OxA-5696	50.467	-3.50197	UK	Cervidae	Megaloceros giganteus	23080	260	27346	236	-20.95	862	6	-21.0372	0.15846	-0.251484	0.0057908	-0.0872333	948.499	143.449	-0.148442	0.254056
Palkopoulou et al. 2013	OxA-21040	64.4	171.25	Russia	Elephantidae	Mammuthus primigenius	23320	100	27551	95	-20.288	354	25	-21.4942	0.15485	-1.53957	0.17856	-1.20616	419.465	59.054	-0.207415	0.181921
Palkopoulou et al. 2013	OxA-20043	69	168.217	Russia	Elephantidae	Mammuthus primigenius	23610	90	27723	86	-21.101	158	65	-23.056	0.14725	-2.33788	0.2356	-1.95503	229.665	34.5752	-0.321554	0.149904
Palkopoulou et al. 2013	OxA-20044	69	168.217	Russia	Elephantidae	Mammuthus primigenius	23740	90	27809	91	-20.918	158	65	-22.873	0.14725	-2.33788	0.2356	-1.95503	229.665	34.5752	-0.321554	0.149904
Bronk Ramsey et al. 2002	OxA-7000	48.1	28.05	Moldova	Bovidae	Bos sp.	24020	220	28105	224	-19.147	619	263	-19.8382	0.10963	-0.77724	-0.02356	-0.69117	601.515	82.3277	0.0507835	0.199418
Conard and Bolus 2008	OxA-5157	48.4	9.76667	Germany	Leporidae	Lepus sp.	24360	380	28433	384	-19.87	834	668	-20.1633	0.03268	-0.306144	-0.01984	-0.293304	956.671	118.551	-0.220993	0.223173
Bronk Ramsey et al. 2015	OxA-25296	49.4078	16.7378	Czech Republic	Elephantidae	Mammuthus primigenius	24510	190	28537	215	-20.749	623	570	-21.4726	0.0513	-0.767507	-0.00734328	-0.72355	706.874	101.121	-0.18467	0.234726
Hedges et al. 1994	OxA-2509	51	-4	UK	Rhinocerotidae	Coelodonta antiquitatis	24620	320	28678	357	-22.1	1066	68	-21.8299	0.14668	0.110978	0.0124	0.270058	978.192	163.427	0.164125	0.280084
Reynolds et al. 2015	OxA-30196	51.4	39.05	Russia	Rhinocerotidae	Coeladonta antiquitatis	24710	200	28763	229	-19.6793	556	78	-20.4535	0.14478	-0.936383	0.01736	-0.774243	452.551	99.2247	0.305379	0.296024
Reynolds et al. 2015	OxA-30193	51.4	39.05	Russia	Equidae	Equus sp.	24790	190	28849	219	-19.9251	556	78	-20.6993	0.14478	-0.936383	0.01736	-0.774243	452.551	99.2247	0.305379	0.296024
Bronk Ramsey et al. 2015	OxA-25299	49.4078	16.7378	Czech Republic	Elephantidae	Mammuthus primigenius	24900	200	28964	229	-20.375	623	570	-21.0986	0.0513	-0.767507	-0.00734328	-0.72355	706.874	101.121	-0.18467	0.234726
Reynolds et al. 2015	OxA-30194	51.4	39.05	Russia	Equidae	Equus sp.	25290	210	29366	283	-19.4849	556	78	-20.2591	0.14478	-0.936383	0.01736	-0.774243	452.551	99.2247	0.305379	0.296024
Nystrom et al. 2012	OxA-20030	69.8333	168.65	Russia	Elephantidae	Mammuthus primigenius	25610	110	29764	211	-20.739	139	10	-22.7682	0.1577	-2.43283	0.245933	-2.0292	197.329	35.753	-0.274489	0.163844
Meiri 2010	OxA-22254	55.2	92.2833	Russia	Cervidae	Alces alces	25800	260	30025	345	-19.136	488	304	-20.0916	0.10184	-1.12187	0.06448	-0.955552	344.631	88.6608	0.468831	0.316885
Palkopoulou et al. 2013	OxA-21048	54.2	37.6167	Russia	Elephantidae	Mammuthus primigenius	25980	130	30244	242	-20.092	621	170	-20.685	0.1273	-0.772368	0.05208	-0.592988	463.066	95.9417	0.436582	0.279558
Hedges et al. 1997	OxA-3608	52.1	-7.5	Ireland	Cervidae	Cervus elaphus	26090	320	30284	366	-18	1117	76	-17.6357	0.14516	0.193121	0.02604	0.364321	1115.18	157.105	0.0142961	0.241988
Lorenzen et al. 2011	OxA-20091	74	98	Russia	Rhinocerotidae	Coelodonta antiquitatis	26570	120	30830	111	-20.2	264	82	-21.6297	0.14402	-1.87135	0.2976	-1.42973	181.594	29.0285	0.357381	0.132881
Stevens et al. 2009	OxA-16994	50.3667	7.56667	Germany	Equidae	Equus sp.	27020	140	31061	103	-20.512	639	81	-21.0922	0.14421	-0.728993	0.00454708	-0.580236	766.995	172.812	-0.260663	0.368568
Hedges et al. 1996	OxA-4373	53.227	-3.47649	UK	Cervidae	Cervid	27070	360	31113	257	-20.3	872	79	-20.3477	0.14459	-0.232281	0.0400148	-0.0476764	983.68	222.99	-0.175122	0.388152
Hedges et al. 1997	OxA-3607	52.1	-7.5	Ireland	Elephantidae	Mammuthus primigenius	27150	350	31169	256	-19.7	1117	76	-19.3357	0.14516	0.193121	0.02604	0.364321	1115.18	157.105	0.0142961	0.241988
Higham et al. 2007	OxA-11887	50.6667	29.2333	Germany	Equidae	Equus sp.	27200	180	31155	119	-19.95	627	158	-20.57	0.12958	-0.757816	0.00826708	-0.619969	575.977	90.2159	0.136606	0.223062
Hedges et al. 1996	OxA-3185	50	-3	UK	Bovidae	Bovidae	27400	480	31507	497	-21	1002	64	-20.8491	0.14744	0.00344498	0	0.150885	922.036	126.93	0.152125	0.228075
Conard and Bolus 2008	OxA-4857	48.4	9.75	Germany	Equidae	Equus sp.	27500	550	31670	589	-20.1	834	573	-20.3753	0.05073	-0.306144	-0.01984	-0.275254	956.386	118.523	-0.22048	0.22326
Reynolds et al. 2015	OxA-30197	51.35	39.1167	Russia	Equidae	Equus sp.	27620	270	31489	285	-19.5326	555	87	-20.3118	0.14307	-0.939003	0.01674	-0.779193	450.138	98.2205	0.30973	0.294031
Palkopoulou et al. 2013	OxA-4244	52.1	-7.5	Ireland	Equidae	Equus caballus	27630	400	31651	449	-20.6	1117	76	-20.2357	0.14516	0.193121	0.02604	0.364321	1115.18	157.105	0.0142961	0.241988
Hedges et al. 1997	OxA-21047	57	41	Russia	Elephantidae	Mammuthus primigenius	27630	140	31391	128	-20.243	620	112	-20.7927	0.13832	-0.774803	0.0868	-0.549683	422.444	109.971	0.563705	0.337942
Hedges et al. 1997	OxA-4366	52.1	-7.71667	Ireland	Cervidae	Cervus elaphus	27730	380	31729	446	-18.9	1158	58	-18.4683	0.14858	0.257041	0.02604	0.431661	1116.73	154.733	0.0753879	0.237952
Bronk Ramsey et al. 2002	OxA-8370	50	5	Belgium	Equidae	Equus sp.	27740	340	31696	407	-20.52	1064	405	-20.3297	0.08265	0.107694	0	0.190344	850.876	159.754	0.399185	0.310522
Conard and Bolus 2008	OxA-5229	48.4	9.76667	Germany	Elephantidae	Mammuthus sp.	27950	550	32070	614	-20.4	834	668	-20.6933	0.03268	-0.306144	-0.01984	-0.293304	956.671	118.551	-0.220993	0.223173
Drucker et al. 2015	OxA-21660	48.4	9.75	Germany	Elephantidae	Mammuthus sp.	27960	290	31875	394	-20.365	834	573	-20.6403	0.05073	-0.306144	-0.01984	-0.275254	956.386	118.523	-0.22048	0.22326
Conard and Bolus 2008	OxA-5227	48.4	9.76667	Germany	Equidae	Equus sp.	28050	550	32151	619	-20.5	834	668	-20.7933	0.03268	-0.306144	-0.01984	-0.293304	956.671	118.551	-0.220993	0.223173
Lorenzen et al. 2011	OxA-20095	74	98	Russia	Rhinocerotidae	Coelodonta antiquitatis	28160	190	32022	326	-21.391	264	82	-22.8207	0.14402	-1.87135	0.2976	-1.42973	181.594	29.0285	0.357381	0.132881
Hedges et al. 1997	OxA-4365	52.1	-7.5	Ireland	Leporidae	Lepus timidus	28240	400	32231	520	-20.4	1117	76	-20.0357	0.14516	0.193121	0.02604	0.364321	1115.18	157.105	0.0142961	0.241988
Schulting et al. 2013	OxA-25158	51.5513	-4.25386	UK	Bovidae	Bos sp.	28310	290	32244	432	-20.777	1093	66	-20.4559	0.14706	0.15484	0.0192361	0.321136	1003.79	177.892	0.165466	0.296289
Lorenzen et al. 2011	OxA-20103	74	98	Russia	Rhinocerotidae	Coelodonta antiquitatis	28450	180	32383	340	-19.38	264	82	-20.8097	0.14402	-1.87135	0.2976	-1.42973	181.594	29.0285	0.357381	0.132881
Conard and Bolus 2008	OxA-5228	48.4	9.76667	Germany	Elephantidae	Mammuthus sp.	28500	550	32523	643	-20.6	834	668	-20.8933	0.03268	-0.306144	-0.01984	-0.293304	956.671	118.551	-0.220993	0.223173
Palkopoulou et al. 2013	OxA-20040	69.2	167.7	Russia	Elephantidae	Mammuthus primigenius	28680	140	32783	275	-20.894	156	56	-22.8546	0.14896	-2.34769	0.23808	-1.96065	223.367	31.6861	-0.305211	0.137136
Higham et al. 2007	OxA-12050	50.6667	29.2333	Germany	Equidae	Equus sp.	28690	160	32791	303	-19.885	627	158	-20.505	0.12958	-0.757816	0.00826708	-0.619969	575.977	90.2159	0.136606	0.223062
Higham et al. 2007	OxA-12048	50.6667	29.2333	Germany	Equidae	Equus sp.	28950	800	32974	853	-20.386	627	158	-21.006	0.12958	-0.757816	0.00826708	-0.619969	575.977	90.2159	0.136606	0.223062
Palkopoulou et al. 2013	OxA-21117	50.4333	5	Belgium	Elephantidae	Mammuthus primigenius	29030	400	33103	496	-20.946	864	150	-21.0572	0.1311	-0.24763	0.00537292	-0.111157	812.994	148.91	0.117454	0.298013
Higham et al. 2007	OxA-13045	50.6667	29.2333	Germany	Equidae	Equus sp.	29310	330	33451	351	-19.891	627	158	-20.511	0.12958	-0.757816	0.00826708	-0.619969	575.977	90.2159	0.136606	0.223062

## Sheet: Plants
SUPPORTING DATASET - PLANT CELLULOSE δ13C
Note: Please cite original references when using this data
Note: All data are for α-cellulose, with the exception of the more recent records (<10 ka) of Pearson et al. (2014) and Vogel et al. (1993) which quote bulk wood with standard acid-base-acid (A-B-A) pretreatment.
Column A: Reference
Column B: Laboratory Reference Number (where possible)
Column C: Latitude (degrees North)
Column D: Longitude (degrees South)
Column E: Country
Column F: Radiocarbon age (years)
Column G: 1σ uncertainty in radiocarbon age (years)
Column H: Calibrated date BP (BP=1950), using OxCal v. 4.2 (Bronk Ramsey, 2009), or taken as reported (if radiocarbon age is not reported) or dendrochrological dates in the case of McCormac et al. (1994). Northern Hemisphere dates are calibrated using IntCal13 (Reimer et al., 2013). In the case of Van de Water et al. (1994), the raw dates were unavailable, and these dates were calibrated by those…
Column I: 68.2% confidence inverval for calibrated date
Column J: δ13C data (per mil) from wood/plant matter pretreated to α-cellulose, with the exception of younger wood samples from Pearson et al. (2014) and Vogel et al. (1993), which are ABA-pretreated. Note that we have averaged the high-resolution Late Glacial cellulose record from Japan, to avoid over-representation of this dataset (van der Plicht, J., Imamura, M., Sakamoto, M. (2012) Dating of …
Column K: MAP (1960-1990 AD) WorldClim v. 1.4 (mm/yr). More information can be found in Hijmans, R.J., S.E. Cameron, J.L. Parra, P.G. Jones and A. Jarvis (2005) Very high resolution interpolated climate surfaces for global land areas. International Journal of Climatology 25, 1965-1978.
Column L: Altitude (m) according to the GTOPO30 digital elevation model, available at https://lta.cr.usgs.gov/GTOPO30 (Accessed 13 Nov 2016)
Column M: δ13C adjusted for MAP = 1000 mm, altitude = 840 m, latitude = 50 N. Values in per mil.
Column N: Altitude adjustment (per mil), where δalt = 0.00019 × (840 − altitude) according to Kohn, M. J. (2010) Carbon isotope compositions of terrestrial C3 plants as indicators of (paleo)ecology and (paleo)climate. Proceedings of the National Academy of Sciences 107, 19691-19695.
Column O: MAP adjustment (per mil), where δMAP = -5.16*Log10(1000+300,10))-(-5.16*Log10(MAP+300,10)) (Kohn, 2010)
Column P: Latitude adjustment (per mil), where δlat = −0.0124 × 50 − (−0.0124 × |latitude|) (Kohn, 2010)
Column Q: Summed total adjustment (per mil), δalt + δMAP + δlat
Column R: Mean Annual Precipitation (MAP, mm) inferred for locality at either 21 kyr (> 20 kyr data) or 6 kyr (<10 kyr data) from multi-model PMIP3-CMIP5 ensemble
Column S: 1σ, multi-model PMIP3-CMIP5 ensemble (mm)
Column T: Column V: MAP correction according to PMIP3-CMIP5 ensemble (similar calculation to column O) (per mil)
Column U: 1σ, multi-model MAP correction (per mil)
References
Krishnamurthy, R. V., Epstein, S. (1990) Glacial-interglacial excursion in the concentration of atmospheric CO2: effect in the 13C/12C ratio in wood cellulose. Tellus 42B, 423-434.
Reimer, P. J., Bard, E., Bayliss, A., Beck, J. W., Blackwell, P. G., Bronk Ramsey, C., Grootes, P. M., Guilderson, T. P., Haflidason, H., Hajdas, I., Hatt, C., Heaton, T. J., Hoffmann, D. L., Hogg, A. G., Hughen, K. A., Kaiser, K. F., Kromer, B., Manning, S. W., Niu, M., Reimer, R. W., Richards, D. A., Scott, E. M., Southon, J. R., Staff, R. A., Turney, C. S. M., & van der Plicht, J. (2013). IntC…
Hogg, A. G., Hua, Q., Blackwell, P. G., Niu, M., Buck, C. E., Guilderson, T., Heaton, P., Palmer, T. J., Reimer, P. J., Turney, C. S. M., Zimmerman, S. R. H. (2013) SHCal13 South Hemisphere Calibration, 0-50,000 Years cal BP. Radiocarbon 55(4).
Bronk Ramsey, C. (2009) Bayesian analysis of radiocarbon dates. Radiocarbon 51(1), 337-360.
Van de Water, P. K., Leavitt, S. W., Betancourt, J. L.. (1994) Trends in stomatal density and 13C/12C ratios of Pinus flexilis needles during last glacial-interglacial cycle. Science 264, 239-242.
Yapp, C. J. & Epstein, S. (1977) Climatic implications of D/H ratios of meteoric water over North America (9500-22,000 B.P) as inferred from ancient wood cellulose. Earth and Planetary Science Letters 34, 333-350
Pearson, C. L., Wazny, T., Kuniholm, P. I., Botic, K., Durman, A., Seufer, K. (2014) Potential for a new multimullennial tree-ring chronology from subfossil Balkan River oaks. Radiocarbon 56(4), 51-59.
Vogel, J. C., Fuls, A., Visser, E., Becker, B. (1993) Pretoria calibration curve for short-lived samples, 1930-3350 BC. Radiocarbon 35(1), 73-85
McCormac, F. G., Baillie, M. G. L., Brown, D. M., Hoper, S. T. (1994) 13C measurements from the Irish oak chronology. Radiocarbon 36(1), 27-35
van der Plicht, J., Imamura, M., Sakamoto, M. (2012) Dating of Late Pleistocene tree-ring series from Japan. Radiocarbon 54(3-4), 625-633.
Stuiver , M. & Kra, R., eds. (1986) Calibration issue. Radiocarbon 28(2B), 805-1030.
Håkansson, S. (1983). University of Lund radiocarbon dates XVI. Radiocarbon 25(3), 875-891.
Bard, E., Hamelin, B., Fairbanks, R. G., Zindler, A. (1990) Calibration of the 14C timescale over the past 30,000 years using mass spectrometric U-Th ages from Barbados corals. Nature 345, 405-410.
Reference	Lab Number	Latitude	Longitude	Country	Radiocarbon Age (years)	1σ	Date cal BP (years)	1σ	δ13C VPDB (per mil)	MAP (1960-1990 AD) WorldClim v. 1.4 (mm/yr)	Altitude (m)	δ13C adjusted for MAP, altitude and latitude (per mil)	Altitude adjustment (per mil)	MAP adjustment (per mil)	Latitude adjustment (per mil)	TOTAL ADJUSTMENT (per mil)	MAP ENSEMBLE (PMIP3-CMIP5)	1σ	Δ(δ13C) ENSEMBLE (per mil)	1σ
Van de Water, Leavitt & Betancourt (1994)		43.28	-113.55	USA			0		-25	325	1589	-26.8668	-0.14231	-1.64121	-0.083328	-1.86684	785.464	232.594	-1.19603	0.455267
McCormac et al. (1994)		55.75	-4	Scotland			140	20	-26.77	1080	79	-26.4203	0.14459	0.133828	0.0713	0.349718	1164.64	216.666	-0.1124	0.33131
Krishnamurthy & Epstein (1990)	W2934	48.5	-121.4	USA	110	200	144	200	-24.6	1966	944	-23.3932	-0.01976	1.24519	-0.0186	1.20683	1557.91	343.726	0.478502	0.421166
McCormac et al. (1994)		55.75	-4	Scotland			160	20	-26.65	1080	79	-26.3003	0.14459	0.133828	0.0713	0.349718	1164.64	216.666	-0.1124	0.33131
McCormac et al. (1994)		55.75	-4	Scotland			180	20	-26.52	1080	79	-26.1703	0.14459	0.133828	0.0713	0.349718	1164.64	216.666	-0.1124	0.33131
McCormac et al. (1994)		55.75	-4	Scotland			200	20	-25.86	1080	79	-25.5103	0.14459	0.133828	0.0713	0.349718	1164.64	216.666	-0.1124	0.33131
McCormac et al. (1994)		55.75	-4	Scotland			220	20	-25.17	1080	79	-24.8203	0.14459	0.133828	0.0713	0.349718	1164.64	216.666	-0.1124	0.33131
McCormac et al. (1994)		55.75	-4	Scotland			240	20	-24.7	1080	79	-24.3503	0.14459	0.133828	0.0713	0.349718	1164.64	216.666	-0.1124	0.33131
McCormac et al. (1994)		55.75	-4	Scotland			260	20	-25.37	1080	79	-25.0203	0.14459	0.133828	0.0713	0.349718	1164.64	216.666	-0.1124	0.33131
McCormac et al. (1994)		55.75	-4	Scotland			280	20	-24.66	1080	79	-24.3103	0.14459	0.133828	0.0713	0.349718	1164.64	216.666	-0.1124	0.33131
McCormac et al. (1994)		55.75	-4	Scotland			300	20	-22.04	1080	79	-21.6903	0.14459	0.133828	0.0713	0.349718	1164.64	216.666	-0.1124	0.33131
McCormac et al. (1994)		55.75	-4	Scotland			320	20	-22.93	1080	79	-22.5803	0.14459	0.133828	0.0713	0.349718	1164.64	216.666	-0.1124	0.33131
McCormac et al. (1994)		55.75	-4	Scotland			340	20	-24.69	1080	79	-24.3403	0.14459	0.133828	0.0713	0.349718	1164.64	216.666	-0.1124	0.33131
McCormac et al. (1994)		54.55	-1.52	England			360	20	-25.25	672	71	-25.6991	0.14611	-0.65159	0.05642	-0.44906	989.824	154.75	-0.620498	0.263838
McCormac et al. (1994)		54.55	-1.52	England			380	20	-24.62	672	71	-25.0691	0.14611	-0.65159	0.05642	-0.44906	989.824	154.75	-0.620498	0.263838
Krishnamurthy & Epstein (1990)	W4474	60	-141.5	USA	300		390		-22.6	2210	1	-20.8422	0.15941	1.47437	0.124	1.75778	1850.37	562.795	0.417983	0.62425
McCormac et al. (1994)		54.55	-1.52	England			400	20	-25.77	672	71	-26.2191	0.14611	-0.65159	0.05642	-0.44906	989.824	154.75	-0.620498	0.263838
McCormac et al. (1994)		54.55	-1.52	England			420	20	-25.44	672	71	-25.8891	0.14611	-0.65159	0.05642	-0.44906	989.824	154.75	-0.620498	0.263838
McCormac et al. (1994)		54.55	-1.52	England			440	20	-25.75	672	71	-26.1991	0.14611	-0.65159	0.05642	-0.44906	989.824	154.75	-0.620498	0.263838
McCormac et al. (1994)		54.55	-1.52	England			460	20	-26.42	672	71	-26.8691	0.14611	-0.65159	0.05642	-0.44906	989.824	154.75	-0.620498	0.263838
Håkansson (1983)	Lu-2012	58.04	13.88	Sweden	410	55	480	60	-24.4	689	291	-24.8087	0.10431	-0.612735	0.099696	-0.408729	855.389	168.583	-0.328085	0.32623
McCormac et al. (1994)		54.55	-1.52	England			480	20	-26.31	672	71	-26.7591	0.14611	-0.65159	0.05642	-0.44906	989.824	154.75	-0.620498	0.263838
McCormac et al. (1994)		54.55	-1.52	England			490	20	-26.85	672	71	-27.2991	0.14611	-0.65159	0.05642	-0.44906	989.824	154.75	-0.620498	0.263838
McCormac et al. (1994)		54.55	-1.52	England			500	20	-26.66	672	71	-27.1091	0.14611	-0.65159	0.05642	-0.44906	989.824	154.75	-0.620498	0.263838
McCormac et al. (1994)		54.55	-1.52	England			520	20	-26.66	672	71	-27.1091	0.14611	-0.65159	0.05642	-0.44906	989.824	154.75	-0.620498	0.263838
McCormac et al. (1994)		54.55	-1.52	England			540	20	-27.57	672	71	-28.0191	0.14611	-0.65159	0.05642	-0.44906	989.824	154.75	-0.620498	0.263838
Krishnamurthy & Epstein (1990)	W2933	48.5	-121.4	USA	530	200	552	200	-25.4	1966	944	-24.1932	-0.01976	1.24519	-0.0186	1.20683	1557.91	343.726	0.478502	0.421166
McCormac et al. (1994)		54.48	-6.48	Northern Ireland			560	20	-26.92	895	58	-26.9046	0.14858	-0.188729	0.055552	0.0154027	1202.15	104.263	-0.50797	0.156233
Pearson et al. (2014)	AA99711	45.8	16	Balkans	640	51	580	50	-25.7	921	131	-25.7579	0.13471	-0.140495	-0.05208	-0.0578649	922.102	151.421	0.0127955	0.278799
McCormac et al. (1994)		54.48	-6.48	Northern Ireland			580	20	-25.22	895	58	-25.2046	0.14858	-0.188729	0.055552	0.0154027	1202.15	104.263	-0.50797	0.156233
McCormac et al. (1994)		54.48	-6.48	Northern Ireland			600	20	-26.66	895	58	-26.6446	0.14858	-0.188729	0.055552	0.0154027	1202.15	104.263	-0.50797	0.156233
Krishnamurthy & Epstein (1990)	USGS213	64.2	-149.5	USA	500	70	620	70	-24	388	383	-25.1631	0.08683	-1.42599	0.17608	-1.16308	709.086	164.289	-0.834053	0.351819
McCormac et al. (1994)		54.48	-6.48	Northern Ireland			620	20	-26.48	895	58	-26.4646	0.14858	-0.188729	0.055552	0.0154027	1202.15	104.263	-0.50797	0.156233
McCormac et al. (1994)		54.48	-6.48	Northern Ireland			640	20	-26.73	895	58	-26.7146	0.14858	-0.188729	0.055552	0.0154027	1202.15	104.263	-0.50797	0.156233
McCormac et al. (1994)		54.43	-6.62	Northern Ireland			660	20	-26.98	888	61	-26.979	0.14801	-0.201895	0.054932	0.00104714	1215.28	103.774	-0.540718	0.155143
Krishnamurthy & Epstein (1990)	UGA603	37.9	-118.3	USA	710	60	670	60	-18.8	342	2962	-20.9343	-0.40318	-1.58107	-0.15004	-2.13429	810.503	210.772	-1.1933	0.426155
McCormac et al. (1994)		54.48	-6.48	Northern Ireland			685	20	-25.91	895	58	-25.8946	0.14858	-0.188729	0.055552	0.0154027	1202.15	104.263	-0.50797	0.156233
McCormac et al. (1994)		54.48	-6.48	Northern Ireland			695	10	-25.88	895	58	-25.8646	0.14858	-0.188729	0.055552	0.0154027	1202.15	104.263	-0.50797	0.156233
McCormac et al. (1994)		54.48	-6.48	Northern Ireland			715	10	-26.9	895	58	-26.8846	0.14858	-0.188729	0.055552	0.0154027	1202.15	104.263	-0.50797	0.156233
McCormac et al. (1994)		54.48	-6.48	Northern Ireland			725	10	-26.43	895	58	-26.4146	0.14858	-0.188729	0.055552	0.0154027	1202.15	104.263	-0.50797	0.156233
McCormac et al. (1994)		54.48	-6.48	Northern Ireland			735	20	-26.74	895	58	-26.7246	0.14858	-0.188729	0.055552	0.0154027	1202.15	104.263	-0.50797	0.156233
McCormac et al. (1994)		54.48	-6.48	Northern Ireland			755	20	-26.9	895	58	-26.8846	0.14858	-0.188729	0.055552	0.0154027	1202.15	104.263	-0.50797	0.156233
Håkansson (1983)	Lu-2001	55.47	12.93	Sweden	880	45	767	50	-25.4	581	1	-26.0446	0.15941	-0.871872	0.067828	-0.644634	782.766	109.872	-0.452877	0.216325
McCormac et al. (1994)		55.02	-2.52	Scotland			775	20	-26.89	902	168	-26.8757	0.12768	-0.175641	0.062248	0.0142874	1092.67	185.01	-0.312888	0.29904
McCormac et al. (1994)		55.02	-2.52	Scotland			785	10	-26.66	902	168	-26.6457	0.12768	-0.175641	0.062248	0.0142874	1092.67	185.01	-0.312888	0.29904
McCormac et al. (1994)		55.02	-2.52	Scotland			795	10	-26.03	902	168	-26.0157	0.12768	-0.175641	0.062248	0.0142874	1092.67	185.01	-0.312888	0.29904
McCormac et al. (1994)		55.02	-2.52	Scotland			805	10	-26.48	902	168	-26.4657	0.12768	-0.175641	0.062248	0.0142874	1092.67	185.01	-0.312888	0.29904
McCormac et al. (1994)		55.02	-2.52	Scotland			815	10	-26.58	902	168	-26.5657	0.12768	-0.175641	0.062248	0.0142874	1092.67	185.01	-0.312888	0.29904
McCormac et al. (1994)		55.02	-2.52	Scotland			825	10	-26.24	902	168	-26.2257	0.12768	-0.175641	0.062248	0.0142874	1092.67	185.01	-0.312888	0.29904
McCormac et al. (1994)		55.02	-2.52	Scotland			835	10	-26.98	902	168	-26.9657	0.12768	-0.175641	0.062248	0.0142874	1092.67	185.01	-0.312888	0.29904
McCormac et al. (1994)		55.02	-2.52	Scotland			845	10	-26.67	902	168	-26.6557	0.12768	-0.175641	0.062248	0.0142874	1092.67	185.01	-0.312888	0.29904
Pearson et al. (2014)	AA99724	45.8	16	Balkans	962	38	850	40	-25.3	921	131	-25.3579	0.13471	-0.140495	-0.05208	-0.0578649	922.102	151.421	0.0127955	0.278799
McCormac et al. (1994)		55.02	-2.52	Scotland			855	10	-26.45	902	168	-26.4357	0.12768	-0.175641	0.062248	0.0142874	1092.67	185.01	-0.312888	0.29904
McCormac et al. (1994)		55.02	-2.52	Scotland			865	10	-26.37	902	168	-26.3557	0.12768	-0.175641	0.062248	0.0142874	1092.67	185.01	-0.312888	0.29904
Pearson et al. (2014)	AA99708	45.8	16	Balkans	929	39	870	40	-24.8	921	131	-24.8579	0.13471	-0.140495	-0.05208	-0.0578649	922.102	151.421	0.0127955	0.278799
McCormac et al. (1994)		55.02	-2.52	Scotland			875	10	-26.17	902	168	-26.1557	0.12768	-0.175641	0.062248	0.0142874	1092.67	185.01	-0.312888	0.29904
Pearson et al. (2014)	AA99707	45.8	16	Balkans	913	38	880	40	-26.3	921	131	-26.3579	0.13471	-0.140495	-0.05208	-0.0578649	922.102	151.421	0.0127955	0.278799
McCormac et al. (1994)		55.02	-2.52	Scotland			885	10	-26.38	902	168	-26.3657	0.12768	-0.175641	0.062248	0.0142874	1092.67	185.01	-0.312888	0.29904
McCormac et al. (1994)		55.02	-2.52	Scotland			895	10	-26.21	902	168	-26.1957	0.12768	-0.175641	0.062248	0.0142874	1092.67	185.01	-0.312888	0.29904
McCormac et al. (1994)		55.02	-2.52	Scotland			905	10	-26.62	902	168	-26.6057	0.12768	-0.175641	0.062248	0.0142874	1092.67	185.01	-0.312888	0.29904
McCormac et al. (1994)		55.02	-2.52	Scotland			915	10	-26.24	902	168	-26.2257	0.12768	-0.175641	0.062248	0.0142874	1092.67	185.01	-0.312888	0.29904
McCormac et al. (1994)		54.43	-6.62	Northern Ireland			925	10	-26.55	888	61	-26.549	0.14801	-0.201895	0.054932	0.00104714	1215.28	103.774	-0.540718	0.155143
Pearson et al. (2014)	AA99717	45.8	16	Balkans	998	38	930	40	-22.9	921	131	-22.9579	0.13471	-0.140495	-0.05208	-0.0578649	922.102	151.421	0.0127955	0.278799
McCormac et al. (1994)		54.43	-6.62	Northern Ireland			935	10	-26.22	888	61	-26.219	0.14801	-0.201895	0.054932	0.00104714	1215.28	103.774	-0.540718	0.155143
McCormac et al. (1994)		54.43	-6.62	Northern Ireland			945	10	-26.1	888	61	-26.099	0.14801	-0.201895	0.054932	0.00104714	1215.28	103.774	-0.540718	0.155143
Pearson et al. (2014)	AA99710	45.8	16	Balkans	1035	38	949	40	-24.9	921	131	-24.9579	0.13471	-0.140495	-0.05208	-0.0578649	922.102	151.421	0.0127955	0.278799
McCormac et al. (1994)		54.43	-6.62	Northern Ireland			955	10	-26.31	888	61	-26.309	0.14801	-0.201895	0.054932	0.00104714	1215.28	103.774	-0.540718	0.155143
McCormac et al. (1994)		54.43	-6.62	Northern Ireland			965	10	-25.67	888	61	-25.669	0.14801	-0.201895	0.054932	0.00104714	1215.28	103.774	-0.540718	0.155143
McCormac et al. (1994)		54.43	-6.62	Northern Ireland			975	10	-26.28	888	61	-26.279	0.14801	-0.201895	0.054932	0.00104714	1215.28	103.774	-0.540718	0.155143
McCormac et al. (1994)		54.43	-6.62	Northern Ireland			985	10	-26.63	888	61	-26.629	0.14801	-0.201895	0.054932	0.00104714	1215.28	103.774	-0.540718	0.155143
McCormac et al. (1994)		54.43	-6.62	Northern Ireland			995	10	-27.08	888	61	-27.079	0.14801	-0.201895	0.054932	0.00104714	1215.28	103.774	-0.540718	0.155143
McCormac et al. (1994)		52.35	-1.95	England			1010	20	-24.94	690	128	-25.3861	0.13528	-0.61047	0.02914	-0.44605	1076.72	226.943	-0.71268	0.371621
McCormac et al. (1994)		53.42	-8.93	Ireland			1030	20	-24.61	1075	56	-24.2929	0.14896	0.125694	0.042408	0.317062	1390.16	248.929	-0.442084	0.324837
McCormac et al. (1994)		53.42	-8.93	Ireland			1050	20	-23.99	1075	56	-23.6729	0.14896	0.125694	0.042408	0.317062	1390.16	248.929	-0.442084	0.324837
McCormac et al. (1994)		53.42	-8.93	Ireland			1070	20	-24.26	1075	56	-23.9429	0.14896	0.125694	0.042408	0.317062	1390.16	248.929	-0.442084	0.324837
McCormac et al. (1994)		52.67	-7.4	Ireland			1090	20	-25.25	941	153	-25.1904	0.13053	-0.104085	0.033108	0.0595527	1298.14	263.997	-0.543646	0.337334
McCormac et al. (1994)		52.67	-7.4	Ireland			1100	20	-26.44	941	153	-26.3804	0.13053	-0.104085	0.033108	0.0595527	1298.14	263.997	-0.543646	0.337334
Krishnamurthy & Epstein (1990)	USGS51	64.2	-149.5	USA	1200	60	1120	60	-24.8	388	383	-25.9631	0.08683	-1.42599	0.17608	-1.16308	709.086	164.289	-0.834053	0.351819
McCormac et al. (1994)		52.67	-7.4	Ireland			1120	20	-26.49	941	153	-26.4304	0.13053	-0.104085	0.033108	0.0595527	1298.14	263.997	-0.543646	0.337334
McCormac et al. (1994)		52.67	-7.4	Ireland			1140	20	-25.7	941	153	-25.6404	0.13053	-0.104085	0.033108	0.0595527	1298.14	263.997	-0.543646	0.337334
McCormac et al. (1994)		52.67	-7.4	Ireland			1160	20	-25.44	941	153	-25.3804	0.13053	-0.104085	0.033108	0.0595527	1298.14	263.997	-0.543646	0.337334
McCormac et al. (1994)		52.67	-7.4	Ireland			1180	20	-24.34	941	153	-24.2804	0.13053	-0.104085	0.033108	0.0595527	1298.14	263.997	-0.543646	0.337334
McCormac et al. (1994)		52.67	-7.4	Ireland			1200	20	-25.63	941	153	-25.5704	0.13053	-0.104085	0.033108	0.0595527	1298.14	263.997	-0.543646	0.337334
Pearson et al. (2014)	AA99725	45.8	16	Balkans	1245	40	1220	50	-25.9	921	131	-25.9579	0.13471	-0.140495	-0.05208	-0.0578649	922.102	151.421	0.0127955	0.278799
McCormac et al. (1994)		54.92	-6.6	Northern Ireland			1220	20	-25	1023	71	-24.7536	0.14611	0.0393011	0.061008	0.246419	1229.86	117.786	-0.319782	0.174254
Krishnamurthy & Epstein (1990)	AHa089-77	58.6	-155.8	USA	1260	80	1230	80	-23	660	10	-23.4151	0.1577	-0.679428	0.10664	-0.415088	1002.04	145.45	-0.670308	0.260726
McCormac et al. (1994)		54.92	-6.6	Northern Ireland			1240	20	-24.04	1023	71	-23.7936	0.14611	0.0393011	0.061008	0.246419	1229.86	117.786	-0.319782	0.174254
McCormac et al. (1994)		54.92	-6.6	Northern Ireland			1260	20	-24.24	1023	71	-23.9936	0.14611	0.0393011	0.061008	0.246419	1229.86	117.786	-0.319782	0.174254
Pearson et al. (2014)	AA99716	45.8	16	Balkans	1313	39	1270	40	-24.6	921	131	-24.6579	0.13471	-0.140495	-0.05208	-0.0578649	922.102	151.421	0.0127955	0.278799
McCormac et al. (1994)		54.92	-6.6	Northern Ireland			1280	20	-25.1	1023	71	-24.8536	0.14611	0.0393011	0.061008	0.246419	1229.86	117.786	-0.319782	0.174254
McCormac et al. (1994)		54.92	-6.6	Northern Ireland			1300	20	-25.29	1023	71	-25.0436	0.14611	0.0393011	0.061008	0.246419	1229.86	117.786	-0.319782	0.174254
McCormac et al. (1994)		54.92	-6.6	Northern Ireland			1320	20	-25.49	1023	71	-25.2436	0.14611	0.0393011	0.061008	0.246419	1229.86	117.786	-0.319782	0.174254
McCormac et al. (1994)		54.92	-6.6	Northern Ireland			1340	20	-25.11	1023	71	-24.8636	0.14611	0.0393011	0.061008	0.246419	1229.86	117.786	-0.319782	0.174254
Pearson et al. (2014)	AA99714	45.8	16	Balkans	1468	39	1350	40	-24.8	921	131	-24.8579	0.13471	-0.140495	-0.05208	-0.0578649	922.102	151.421	0.0127955	0.278799
McCormac et al. (1994)		54.92	-6.6	Northern Ireland			1360	20	-24.65	1023	71	-24.4036	0.14611	0.0393011	0.061008	0.246419	1229.86	117.786	-0.319782	0.174254
Krishnamurthy & Epstein (1990)	AHa66	58.6	-155.8	USA	1505	80	1370	80	-24.4	660	10	-24.8151	0.1577	-0.679428	0.10664	-0.415088	1002.04	145.45	-0.670308	0.260726
McCormac et al. (1994)		54.92	-6.6	Northern Ireland			1380	20	-25.7	1023	71	-25.4536	0.14611	0.0393011	0.061008	0.246419	1229.86	117.786	-0.319782	0.174254
McCormac et al. (1994)		54.92	-6.6	Northern Ireland			1400	20	-26.59	1023	71	-26.3436	0.14611	0.0393011	0.061008	0.246419	1229.86	117.786	-0.319782	0.174254
McCormac et al. (1994)		54.92	-6.6	Northern Ireland			1420	20	-26.01	1023	71	-25.7636	0.14611	0.0393011	0.061008	0.246419	1229.86	117.786	-0.319782	0.174254
McCormac et al. (1994)		54.75	-6.48	Northern Ireland			1440	20	-25.35	938	58	-25.252	0.14858	-0.109509	0.0589	0.0979708	1210.03	111.47	-0.439866	0.166002
McCormac et al. (1994)		54.75	-6.48	Northern Ireland			1460	20	-24.53	938	58	-24.432	0.14858	-0.109509	0.0589	0.0979708	1210.03	111.47	-0.439866	0.166002
McCormac et al. (1994)		54.75	-6.48	Northern Ireland			1480	20	-24.74	938	58	-24.642	0.14858	-0.109509	0.0589	0.0979708	1210.03	111.47	-0.439866	0.166002
McCormac et al. (1994)		54.75	-6.48	Northern Ireland			1500	20	-25.08	938	58	-24.982	0.14858	-0.109509	0.0589	0.0979708	1210.03	111.47	-0.439866	0.166002
McCormac et al. (1994)		54.75	-6.48	Northern Ireland			1520	20	-24.51	938	58	-24.412	0.14858	-0.109509	0.0589	0.0979708	1210.03	111.47	-0.439866	0.166002
Pearson et al. (2014)	AA99715	45.8	16	Balkans	1625	39	1540	40	-24.7	921	131	-24.7579	0.13471	-0.140495	-0.05208	-0.0578649	922.102	151.421	0.0127955	0.278799
McCormac et al. (1994)		54.75	-6.48	Northern Ireland			1540	20	-25.31	938	58	-25.212	0.14858	-0.109509	0.0589	0.0979708	1210.03	111.47	-0.439866	0.166002
Pearson et al. (2014)	AA99713	45.8	16	Balkans	1641	51	1560	50	-23.9	921	131	-23.9579	0.13471	-0.140495	-0.05208	-0.0578649	922.102	151.421	0.0127955	0.278799
McCormac et al. (1994)		54.75	-6.48	Northern Ireland			1560	20	-25.39	938	58	-25.292	0.14858	-0.109509	0.0589	0.0979708	1210.03	111.47	-0.439866	0.166002
McCormac et al. (1994)		51.5	-0.08	England			1580	20	-24.74	614	17	-25.3545	0.15637	-0.789465	0.0186	-0.614495	914.932	126.964	-0.627307	0.234626
Pearson et al. (2014)	AA99730	45.8	16	Balkans	1674	39	1600	70	-25.8	921	131	-25.8579	0.13471	-0.140495	-0.05208	-0.0578649	922.102	151.421	0.0127955	0.278799
McCormac et al. (1994)		51.5	-0.08	England			1600	20	-24.76	614	17	-25.3745	0.15637	-0.789465	0.0186	-0.614495	914.932	126.964	-0.627307	0.234626
McCormac et al. (1994)		51.5	-0.08	England			1620	20	-25.17	614	17	-25.7845	0.15637	-0.789465	0.0186	-0.614495	914.932	126.964	-0.627307	0.234626
McCormac et al. (1994)		51.5	-0.08	England			1640	20	-24.91	614	17	-25.5245	0.15637	-0.789465	0.0186	-0.614495	914.932	126.964	-0.627307	0.234626
McCormac et al. (1994)		54.37	-6.67	Northern Ireland			1660	20	-23.75	887	63	-23.752	0.14763	-0.203782	0.054188	-0.00196399	1219.87	104.651	-0.549326	0.156053
McCormac et al. (1994)		54.37	-6.67	Northern Ireland			1680	20	-24.56	887	63	-24.562	0.14763	-0.203782	0.054188	-0.00196399	1219.87	104.651	-0.549326	0.156053
McCormac et al. (1994)		54.37	-6.67	Northern Ireland			1700	20	-23.97	887	63	-23.972	0.14763	-0.203782	0.054188	-0.00196399	1219.87	104.651	-0.549326	0.156053
McCormac et al. (1994)		54.37	-6.67	Northern Ireland			1720	20	-23.44	887	63	-23.442	0.14763	-0.203782	0.054188	-0.00196399	1219.87	104.651	-0.549326	0.156053
McCormac et al. (1994)		54.37	-6.67	Northern Ireland			1740	20	-24.78	887	63	-24.782	0.14763	-0.203782	0.054188	-0.00196399	1219.87	104.651	-0.549326	0.156053
McCormac et al. (1994)		54.37	-6.67	Northern Ireland			1760	20	-24.76	887	63	-24.762	0.14763	-0.203782	0.054188	-0.00196399	1219.87	104.651	-0.549326	0.156053
McCormac et al. (1994)		54.37	-6.67	Northern Ireland			1780	20	-24.46	887	63	-24.462	0.14763	-0.203782	0.054188	-0.00196399	1219.87	104.651	-0.549326	0.156053
McCormac et al. (1994)		54.37	-6.67	Northern Ireland			1800	20	-24.75	887	63	-24.752	0.14763	-0.203782	0.054188	-0.00196399	1219.87	104.651	-0.549326	0.156053
McCormac et al. (1994)		54.37	-6.67	Northern Ireland			1820	20	-24.89	887	63	-24.892	0.14763	-0.203782	0.054188	-0.00196399	1219.87	104.651	-0.549326	0.156053
McCormac et al. (1994)		54.37	-6.67	Northern Ireland			1840	20	-25.01	887	63	-25.012	0.14763	-0.203782	0.054188	-0.00196399	1219.87	104.651	-0.549326	0.156053
McCormac et al. (1994)		54.47	-6.43	Northern Ireland			1860	20	-27.93	901	64	-27.9046	0.14744	-0.177506	0.055428	0.0253622	1197.2	104.751	-0.489294	0.157043
McCormac et al. (1994)		54.47	-6.43	Northern Ireland			1880	20	-26.46	901	64	-26.4346	0.14744	-0.177506	0.055428	0.0253622	1197.2	104.751	-0.489294	0.157043
McCormac et al. (1994)		54.47	-6.43	Northern Ireland			1900	20	-26.08	901	64	-26.0546	0.14744	-0.177506	0.055428	0.0253622	1197.2	104.751	-0.489294	0.157043
McCormac et al. (1994)		54.9	-2.93	England			1920	20	-25	822	33	-25.1159	0.15333	-0.329985	0.06076	-0.115895	1131.17	197.073	-0.526851	0.312774
McCormac et al. (1994)		54.9	-6.3	Northern Ireland			1940	20	-24.24	1034	79	-23.9768	0.14459	0.0578564	0.06076	0.263206	1201.68	121.979	-0.259057	0.180727
Van de Water, Leavitt & Betancourt (1994)		43.93	-113.43	USA			1960		-23.2	310	1889	-25.1702	-0.19931	-1.69565	-0.075268	-1.97022	836.471	216.924	-1.35978	0.424227
McCormac et al. (1994)		54.9	-6.3	Northern Ireland			1960	20	-24.55	1034	79	-24.2868	0.14459	0.0578564	0.06076	0.263206	1201.68	121.979	-0.259057	0.180727
Krishnamurthy & Epstein (1990)	USGS145	37.6	-118.3	USA	2000	120	1970	150	-21.1	278	2373	-23.3614	-0.29127	-1.8164	-0.15376	-2.26143	800.333	219.864	-1.40465	0.445112
McCormac et al. (1994)		54.9	-6.3	Northern Ireland			1980	20	-26.65	1034	79	-26.3868	0.14459	0.0578564	0.06076	0.263206	1201.68	121.979	-0.259057	0.180727
McCormac et al. (1994)		54.9	-6.3	Northern Ireland			2000	20	-26.19	1034	79	-25.9268	0.14459	0.0578564	0.06076	0.263206	1201.68	121.979	-0.259057	0.180727
McCormac et al. (1994)		54.9	-6.3	Northern Ireland			2020	20	-26.87	1034	79	-26.6068	0.14459	0.0578564	0.06076	0.263206	1201.68	121.979	-0.259057	0.180727
McCormac et al. (1994)		54.9	-6.3	Northern Ireland			2040	20	-27.32	1034	79	-27.0568	0.14459	0.0578564	0.06076	0.263206	1201.68	121.979	-0.259057	0.180727
McCormac et al. (1994)		54.9	-6.3	Northern Ireland			2060	20	-26.48	1034	79	-26.2168	0.14459	0.0578564	0.06076	0.263206	1201.68	121.979	-0.259057	0.180727
McCormac et al. (1994)		54.12	-6.57	Northern Ireland			2080	20	-25.78	945	147	-25.6941	0.13167	-0.0968738	0.051088	0.0858842	1208.82	106.024	-0.425959	0.157478
McCormac et al. (1994)		54.12	-6.57	Northern Ireland			2100	20	-25.5	945	147	-25.4141	0.13167	-0.0968738	0.051088	0.0858842	1208.82	106.024	-0.425959	0.157478
McCormac et al. (1994)		54.12	-6.57	Northern Ireland			2115	10	-25.96	945	147	-25.8741	0.13167	-0.0968738	0.051088	0.0858842	1208.82	106.024	-0.425959	0.157478
McCormac et al. (1994)		54.12	-6.57	Northern Ireland			2125	10	-25.95	945	147	-25.8641	0.13167	-0.0968738	0.051088	0.0858842	1208.82	106.024	-0.425959	0.157478
McCormac et al. (1994)		54.12	-6.57	Northern Ireland			2135	10	-25.34	945	147	-25.2541	0.13167	-0.0968738	0.051088	0.0858842	1208.82	106.024	-0.425959	0.157478
McCormac et al. (1994)		54.12	-6.57	Northern Ireland			2145	10	-24.57	945	147	-24.4841	0.13167	-0.0968738	0.051088	0.0858842	1208.82	106.024	-0.425959	0.157478
McCormac et al. (1994)		54.12	-6.57	Northern Ireland			2155	10	-24.26	945	147	-24.1741	0.13167	-0.0968738	0.051088	0.0858842	1208.82	106.024	-0.425959	0.157478
McCormac et al. (1994)		54.12	-6.57	Northern Ireland			2165	20	-23.92	945	147	-23.8341	0.13167	-0.0968738	0.051088	0.0858842	1208.82	106.024	-0.425959	0.157478
McCormac et al. (1994)		54.12	-6.57	Northern Ireland			2180	20	-24.39	945	147	-24.3041	0.13167	-0.0968738	0.051088	0.0858842	1208.82	106.024	-0.425959	0.157478
McCormac et al. (1994)		54.12	-6.57	Northern Ireland			2200	20	-25.05	945	147	-24.9641	0.13167	-0.0968738	0.051088	0.0858842	1208.82	106.024	-0.425959	0.157478
McCormac et al. (1994)		54.12	-6.57	Northern Ireland			2220	20	-25.39	945	147	-25.3041	0.13167	-0.0968738	0.051088	0.0858842	1208.82	106.024	-0.425959	0.157478
McCormac et al. (1994)		54.12	-6.57	Northern Ireland			2240	20	-25.28	945	147	-25.1941	0.13167	-0.0968738	0.051088	0.0858842	1208.82	106.024	-0.425959	0.157478
McCormac et al. (1994)		54.12	-6.57	Northern Ireland			2260	20	-24.91	945	147	-24.8241	0.13167	-0.0968738	0.051088	0.0858842	1208.82	106.024	-0.425959	0.157478
McCormac et al. (1994)		55.1	-6.53	Northern Ireland			2280	20	-24.02	1057	33	-23.7073	0.15333	0.0961643	0.06324	0.312734	1235.81	129.898	-0.27046	0.190747
McCormac et al. (1994)		55.1	-6.53	Northern Ireland			2300	20	-24.84	1057	33	-24.5273	0.15333	0.0961643	0.06324	0.312734	1235.81	129.898	-0.27046	0.190747
McCormac et al. (1994)		55.1	-6.53	Northern Ireland			2320	20	-26.23	1057	33	-25.9173	0.15333	0.0961643	0.06324	0.312734	1235.81	129.898	-0.27046	0.190747
Van de Water, Leavitt & Betancourt (1994)		44.27	-113.75	USA			2340		-23	357	2743	-24.9619	-0.36157	-1.52931	-0.071052	-1.96193	891.22	241.324	-1.29457	0.449313
McCormac et al. (1994)		55.1	-6.53	Northern Ireland			2340	20	-25.48	1057	33	-25.1673	0.15333	0.0961643	0.06324	0.312734	1235.81	129.898	-0.27046	0.190747
McCormac et al. (1994)		55.1	-6.53	Northern Ireland			2360	20	-25.95	1057	33	-25.6373	0.15333	0.0961643	0.06324	0.312734	1235.81	129.898	-0.27046	0.190747
McCormac et al. (1994)		55.1	-6.53	Northern Ireland			2380	20	-26.16	1057	33	-25.8473	0.15333	0.0961643	0.06324	0.312734	1235.81	129.898	-0.27046	0.190747
Krishnamurthy & Epstein (1990)	AHa111	58.6	-155.8	USA	2355	80	2400	90	-23.6	660	10	-24.0151	0.1577	-0.679428	0.10664	-0.415088	1002.04	145.45	-0.670308	0.260726
McCormac et al. (1994)		55.1	-6.53	Northern Ireland			2400	20	-26.31	1057	33	-25.9973	0.15333	0.0961643	0.06324	0.312734	1235.81	129.898	-0.27046	0.190747
McCormac et al. (1994)		55.1	-6.53	Northern Ireland			2420	20	-26.21	1057	33	-25.8973	0.15333	0.0961643	0.06324	0.312734	1235.81	129.898	-0.27046	0.190747
McCormac et al. (1994)		55.1	-6.53	Northern Ireland			2440	20	-25.72	1057	33	-25.4073	0.15333	0.0961643	0.06324	0.312734	1235.81	129.898	-0.27046	0.190747
McCormac et al. (1994)		55.1	-6.53	Northern Ireland			2460	20	-25.8	1057	33	-25.4873	0.15333	0.0961643	0.06324	0.312734	1235.81	129.898	-0.27046	0.190747
McCormac et al. (1994)		54.83	-6.52	Northern Ireland			2480	20	-26.76	959	53	-26.6224	0.14953	-0.0718149	0.059892	0.137607	1217.39	114.088	-0.412862	0.169401
McCormac et al. (1994)		54.83	-6.52	Northern Ireland			2500	20	-27.27	959	53	-27.1324	0.14953	-0.0718149	0.059892	0.137607	1217.39	114.088	-0.412862	0.169401
McCormac et al. (1994)		55.1	-6.53	Northern Ireland			2520	20	-25.69	1057	33	-25.3773	0.15333	0.0961643	0.06324	0.312734	1235.81	129.898	-0.27046	0.190747
McCormac et al. (1994)		55.1	-6.53	Northern Ireland			2540	20	-26.42	1057	33	-26.1073	0.15333	0.0961643	0.06324	0.312734	1235.81	129.898	-0.27046	0.190747
Pearson et al. (2014)	AA99712	45.8	16	Balkans	2520	41	2550	50	-26	921	131	-26.0579	0.13471	-0.140495	-0.05208	-0.0578649	922.102	151.421	0.0127955	0.278799
Håkansson (1983)	Lu-1955	55.39	13.48	Sweden	2530	50	2550	50	-25	623	6	-25.5422	0.15846	-0.767507	0.066836	-0.542211	768.56	117.659	-0.317495	0.231135
Håkansson (1983)	Lu-1985	55.39	13.48	Sweden	2520	55	2550	60	-23.9	623	6	-24.4422	0.15846	-0.767507	0.066836	-0.542211	768.56	117.659	-0.317495	0.231135
McCormac et al. (1994)		54.83	-6.52	Northern Ireland			2560	20	-26.01	959	53	-25.8724	0.14953	-0.0718149	0.059892	0.137607	1217.39	114.088	-0.412862	0.169401
McCormac et al. (1994)		54.83	-6.52	Northern Ireland			2580	20	-25.93	959	53	-25.7924	0.14953	-0.0718149	0.059892	0.137607	1217.39	114.088	-0.412862	0.169401
McCormac et al. (1994)		54.83	-6.52	Northern Ireland			2600	20	-25.39	959	53	-25.2524	0.14953	-0.0718149	0.059892	0.137607	1217.39	114.088	-0.412862	0.169401
McCormac et al. (1994)		54.83	-6.52	Northern Ireland			2620	20	-25.14	959	53	-25.0024	0.14953	-0.0718149	0.059892	0.137607	1217.39	114.088	-0.412862	0.169401
McCormac et al. (1994)		54.83	-6.52	Northern Ireland			2640	20	-25.84	959	53	-25.7024	0.14953	-0.0718149	0.059892	0.137607	1217.39	114.088	-0.412862	0.169401
McCormac et al. (1994)		54.83	-6.52	Northern Ireland			2660	20	-26.56	959	53	-26.4224	0.14953	-0.0718149	0.059892	0.137607	1217.39	114.088	-0.412862	0.169401
McCormac et al. (1994)		54.43	-6.68	Northern Ireland			2680	20	-24.55	885	62	-24.5548	0.14782	-0.207561	0.054932	-0.00480901	1221.56	104.654	-0.555605	0.156183
McCormac et al. (1994)		54.43	-6.68	Northern Ireland			2700	20	-25.05	885	62	-25.0548	0.14782	-0.207561	0.054932	-0.00480901	1221.56	104.654	-0.555605	0.156183
McCormac et al. (1994)		55.1	-6.53	Northern Ireland			2720	20	-24.92	1057	33	-24.6073	0.15333	0.0961643	0.06324	0.312734	1235.81	129.898	-0.27046	0.190747
McCormac et al. (1994)		55.1	-6.53	Northern Ireland			2740	20	-26.01	1057	33	-25.6973	0.15333	0.0961643	0.06324	0.312734	1235.81	129.898	-0.27046	0.190747
Van de Water, Leavitt & Betancourt (1994)		43.65	-113.13	USA			2760		-22.6	287	1644	-24.6133	-0.15276	-1.78178	-0.07874	-2.01328	800.113	201.045	-1.37635	0.402303
McCormac et al. (1994)		55.1	-6.53	Northern Ireland			2760	20	-26.73	1057	33	-26.4173	0.15333	0.0961643	0.06324	0.312734	1235.81	129.898	-0.27046	0.190747
McCormac et al. (1994)		55.1	-6.53	Northern Ireland			2780	20	-26.26	1057	33	-25.9473	0.15333	0.0961643	0.06324	0.312734	1235.81	129.898	-0.27046	0.190747
McCormac et al. (1994)		55.1	-6.53	Northern Ireland			2800	20	-25.66	1057	33	-25.3473	0.15333	0.0961643	0.06324	0.312734	1235.81	129.898	-0.27046	0.190747
Håkansson (1983)	Lu-1982	55.72	12.98	Sweden	2730	50	2820	50	-24.5	629	1	-25.0226	0.15941	-0.752987	0.070928	-0.522649	794.891	113.687	-0.358335	0.2244
McCormac et al. (1994)		54.9	-6.32	Northern Ireland			2820	20	-26.2	1034	78	-25.9366	0.14478	0.0578564	0.06076	0.263396	1203.41	121.404	-0.2617	0.179857
McCormac et al. (1994)		54.9	-6.32	Northern Ireland			2840	20	-25.87	1034	78	-25.6066	0.14478	0.0578564	0.06076	0.263396	1203.41	121.404	-0.2617	0.179857
McCormac et al. (1994)		54.9	-6.32	Northern Ireland			2860	20	-25.6	1034	78	-25.3366	0.14478	0.0578564	0.06076	0.263396	1203.41	121.404	-0.2617	0.179857
McCormac et al. (1994)		54.9	-6.32	Northern Ireland			2880	20	-26.55	1034	78	-26.2866	0.14478	0.0578564	0.06076	0.263396	1203.41	121.404	-0.2617	0.179857
McCormac et al. (1994)		54.9	-6.32	Northern Ireland			2900	20	-27.3	1034	78	-27.0366	0.14478	0.0578564	0.06076	0.263396	1203.41	121.404	-0.2617	0.179857
McCormac et al. (1994)		54.9	-6.32	Northern Ireland			2920	20	-25.25	1034	78	-24.9866	0.14478	0.0578564	0.06076	0.263396	1203.41	121.404	-0.2617	0.179857
Van de Water, Leavitt & Betancourt (1994)		43.95	-113.43	USA			2940		-23.7	310	2347	-25.757	-0.28633	-1.69565	-0.07502	-2.057	837.974	216.916	-1.3628	0.423932
McCormac et al. (1994)		54.9	-6.32	Northern Ireland			2940	20	-25.52	1034	78	-25.2566	0.14478	0.0578564	0.06076	0.263396	1203.41	121.404	-0.2617	0.179857
Van de Water, Leavitt & Betancourt (1994)		43.95	-113.43	USA			2960		-24.3	310	2347	-26.357	-0.28633	-1.69565	-0.07502	-2.057	837.974	216.916	-1.3628	0.423932
McCormac et al. (1994)		54.9	-6.32	Northern Ireland			2960	20	-25.42	1034	78	-25.1566	0.14478	0.0578564	0.06076	0.263396	1203.41	121.404	-0.2617	0.179857
McCormac et al. (1994)		54.9	-6.32	Northern Ireland			2980	20	-25.56	1034	78	-25.2966	0.14478	0.0578564	0.06076	0.263396	1203.41	121.404	-0.2617	0.179857
McCormac et al. (1994)		54.83	-6.52	Northern Ireland			3000	20	-27.77	959	53	-27.6324	0.14953	-0.0718149	0.059892	0.137607	1217.39	114.088	-0.412862	0.169401
McCormac et al. (1994)		54.83	-6.52	Northern Ireland			3020	20	-26.35	959	53	-26.2124	0.14953	-0.0718149	0.059892	0.137607	1217.39	114.088	-0.412862	0.169401
McCormac et al. (1994)		54.83	-6.52	Northern Ireland			3040	20	-26.89	959	53	-26.7524	0.14953	-0.0718149	0.059892	0.137607	1217.39	114.088	-0.412862	0.169401
McCormac et al. (1994)		54.83	-6.52	Northern Ireland			3060	20	-26.44	959	53	-26.3024	0.14953	-0.0718149	0.059892	0.137607	1217.39	114.088	-0.412862	0.169401
McCormac et al. (1994)		54.43	-6.61	Northern Ireland			3070	20	-25.87	888	62	-25.8691	0.14782	-0.201895	0.054932	0.000857136	1214.25	103.674	-0.539199	0.155033
McCormac et al. (1994)		54.43	-6.61	Northern Ireland			3080	20	-26	888	62	-25.9991	0.14782	-0.201895	0.054932	0.000857136	1214.25	103.674	-0.539199	0.155033
Krishnamurthy & Epstein (1990)	W4438	61.3	-151.9	USA	2940	90	3090	130	-23	620	756	-23.6187	0.01596	-0.774803	0.14012	-0.618723	1052.29	263.586	-0.822857	0.470683
McCormac et al. (1994)		54.43	-6.61	Northern Ireland			3100	20	-25.95	888	62	-25.9491	0.14782	-0.201895	0.054932	0.000857136	1214.25	103.674	-0.539199	0.155033
McCormac et al. (1994)		54.83	-6.52	Northern Ireland			3120	20	-24.85	959	53	-24.7124	0.14953	-0.0718149	0.059892	0.137607	1217.39	114.088	-0.412862	0.169401
McCormac et al. (1994)		54.43	-6.61	Northern Ireland			3140	20	-26.09	888	62	-26.0891	0.14782	-0.201895	0.054932	0.000857136	1214.25	103.674	-0.539199	0.155033
McCormac et al. (1994)		54.43	-6.61	Northern Ireland			3160	20	-25.94	888	62	-25.9391	0.14782	-0.201895	0.054932	0.000857136	1214.25	103.674	-0.539199	0.155033
McCormac et al. (1994)		54.43	-6.68	Northern Ireland			3180	20	-25.62	885	62	-25.6248	0.14782	-0.207561	0.054932	-0.00480901	1221.56	104.654	-0.555605	0.156183
McCormac et al. (1994)		54.43	-6.68	Northern Ireland			3200	20	-27.23	885	62	-27.2348	0.14782	-0.207561	0.054932	-0.00480901	1221.56	104.654	-0.555605	0.156183
McCormac et al. (1994)		55.1	-6.53	Northern Ireland			3220	20	-25.41	1057	33	-25.0973	0.15333	0.0961643	0.06324	0.312734	1235.81	129.898	-0.27046	0.190747
McCormac et al. (1994)		55.1	-6.53	Northern Ireland			3240	20	-26.47	1057	33	-26.1573	0.15333	0.0961643	0.06324	0.312734	1235.81	129.898	-0.27046	0.190747
McCormac et al. (1994)		55.1	-6.53	Northern Ireland			3260	20	-27.19	1057	33	-26.8773	0.15333	0.0961643	0.06324	0.312734	1235.81	129.898	-0.27046	0.190747
McCormac et al. (1994)		55.1	-6.53	Northern Ireland			3280	20	-27.28	1057	33	-26.9673	0.15333	0.0961643	0.06324	0.312734	1235.81	129.898	-0.27046	0.190747
McCormac et al. (1994)		55.1	-6.53	Northern Ireland			3300	20	-27.12	1057	33	-26.8073	0.15333	0.0961643	0.06324	0.312734	1235.81	129.898	-0.27046	0.190747
McCormac et al. (1994)		55.1	-6.53	Northern Ireland			3320	20	-27.72	1057	33	-27.4073	0.15333	0.0961643	0.06324	0.312734	1235.81	129.898	-0.27046	0.190747
McCormac et al. (1994)		55.1	-6.53	Northern Ireland			3340	20	-27.65	1057	33	-27.3373	0.15333	0.0961643	0.06324	0.312734	1235.81	129.898	-0.27046	0.190747
McCormac et al. (1994)		55.1	-6.53	Northern Ireland			3360	20	-27.18	1057	33	-26.8673	0.15333	0.0961643	0.06324	0.312734	1235.81	129.898	-0.27046	0.190747
McCormac et al. (1994)		55.1	-6.53	Northern Ireland			3380	20	-26.77	1057	33	-26.4573	0.15333	0.0961643	0.06324	0.312734	1235.81	129.898	-0.27046	0.190747
McCormac et al. (1994)		55.1	-6.53	Northern Ireland			3400	20	-26.96	1057	33	-26.6473	0.15333	0.0961643	0.06324	0.312734	1235.81	129.898	-0.27046	0.190747
McCormac et al. (1994)		55.1	-6.53	Northern Ireland			3420	20	-27.36	1057	33	-27.0473	0.15333	0.0961643	0.06324	0.312734	1235.81	129.898	-0.27046	0.190747
McCormac et al. (1994)		55.1	-6.53	Northern Ireland			3440	20	-25.98	1057	33	-25.6673	0.15333	0.0961643	0.06324	0.312734	1235.81	129.898	-0.27046	0.190747
McCormac et al. (1994)		55.1	-6.53	Northern Ireland			3460	20	-26.27	1057	33	-25.9573	0.15333	0.0961643	0.06324	0.312734	1235.81	129.898	-0.27046	0.190747
Krishnamurthy & Epstein (1990)	AHa112	58.6	-155.8	USA	3230	90	3470	100	-24.5	660	10	-24.9151	0.1577	-0.679428	0.10664	-0.415088	1002.04	145.45	-0.670308	0.260726
Pearson et al. (2014)	AA99726	45.8	16	Balkans	3270	41	3480	30	-23.9	921	131	-23.9579	0.13471	-0.140495	-0.05208	-0.0578649	922.102	151.421	0.0127955	0.278799
McCormac et al. (1994)		55.1	-6.53	Northern Ireland			3480	20	-26.02	1057	33	-25.7073	0.15333	0.0961643	0.06324	0.312734	1235.81	129.898	-0.27046	0.190747
McCormac et al. (1994)		54.43	-6.61	Northern Ireland			3500	20	-26.71	888	62	-26.7091	0.14782	-0.201895	0.054932	0.000857136	1214.25	103.674	-0.539199	0.155033
Pearson et al. (2014)	*Hd-30155	45.8	16	Balkans	3312	17	3510	20	-26.3	921	131	-26.3579	0.13471	-0.140495	-0.05208	-0.0578649	922.102	151.421	0.0127955	0.278799
McCormac et al. (1994)		55.1	-6.53	Northern Ireland			3520	20	-25.23	1057	33	-24.9173	0.15333	0.0961643	0.06324	0.312734	1235.81	129.898	-0.27046	0.190747
McCormac et al. (1994)		55.1	-6.53	Northern Ireland			3540	20	-26.03	1057	33	-25.7173	0.15333	0.0961643	0.06324	0.312734	1235.81	129.898	-0.27046	0.190747
Krishnamurthy & Epstein (1990)	UGA604	36	-118.5	USA	3320	85	3550	100	-23.5	510	1344	-24.8295	-0.09576	-1.06017	-0.1736	-1.32953	692.519	260.784	-0.3881	0.595344
McCormac et al. (1994)		55.1	-6.53	Northern Ireland			3560	20	-26.2	1057	33	-25.8873	0.15333	0.0961643	0.06324	0.312734	1235.81	129.898	-0.27046	0.190747
McCormac et al. (1994)		55.1	-6.53	Northern Ireland			3580	20	-26.07	1057	33	-25.7573	0.15333	0.0961643	0.06324	0.312734	1235.81	129.898	-0.27046	0.190747
McCormac et al. (1994)		55.1	-6.53	Northern Ireland			3600	20	-24.69	1057	33	-24.3773	0.15333	0.0961643	0.06324	0.312734	1235.81	129.898	-0.27046	0.190747
Pearson et al. (2014)	AA99727	45.8	16	Balkans	3393	41	3620	40	-23.8	921	131	-23.8579	0.13471	-0.140495	-0.05208	-0.0578649	922.102	151.421	0.0127955	0.278799
Pearson et al. (2014)	AA99729	45.8	16	Balkans	3397	41	3620	40	-26.5	921	131	-26.5579	0.13471	-0.140495	-0.05208	-0.0578649	922.102	151.421	0.0127955	0.278799
McCormac et al. (1994)		55.1	-6.53	Northern Ireland			3620	20	-25.94	1057	33	-25.6273	0.15333	0.0961643	0.06324	0.312734	1235.81	129.898	-0.27046	0.190747
McCormac et al. (1994)		55.1	-6.53	Northern Ireland			3640	20	-25.51	1057	33	-25.1973	0.15333	0.0961643	0.06324	0.312734	1235.81	129.898	-0.27046	0.190747
McCormac et al. (1994)		55.1	-6.53	Northern Ireland			3660	20	-24.84	1057	33	-24.5273	0.15333	0.0961643	0.06324	0.312734	1235.81	129.898	-0.27046	0.190747
McCormac et al. (1994)		55.1	-6.53	Northern Ireland			3680	20	-23.78	1057	33	-23.4673	0.15333	0.0961643	0.06324	0.312734	1235.81	129.898	-0.27046	0.190747
McCormac et al. (1994)		55.1	-6.53	Northern Ireland			3700	20	-26.97	1057	33	-26.6573	0.15333	0.0961643	0.06324	0.312734	1235.81	129.898	-0.27046	0.190747
McCormac et al. (1994)		55.1	-6.53	Northern Ireland			3720	20	-25.66	1057	33	-25.3473	0.15333	0.0961643	0.06324	0.312734	1235.81	129.898	-0.27046	0.190747
McCormac et al. (1994)		55.1	-6.53	Northern Ireland			3740	20	-24.61	1057	33	-24.2973	0.15333	0.0961643	0.06324	0.312734	1235.81	129.898	-0.27046	0.190747
McCormac et al. (1994)		55.1	-6.53	Northern Ireland			3760	20	-24.99	1057	33	-24.6773	0.15333	0.0961643	0.06324	0.312734	1235.81	129.898	-0.27046	0.190747
Pearson et al. (2014)	AA99728	45.8	16	Balkans	3502	41	3780	60	-25.1	921	131	-25.1579	0.13471	-0.140495	-0.05208	-0.0578649	922.102	151.421	0.0127955	0.278799
McCormac et al. (1994)		55.1	-6.53	Northern Ireland			3780	20	-26.01	1057	33	-25.6973	0.15333	0.0961643	0.06324	0.312734	1235.81	129.898	-0.27046	0.190747
McCormac et al. (1994)		55.1	-6.53	Northern Ireland			3800	20	-25.85	1057	33	-25.5373	0.15333	0.0961643	0.06324	0.312734	1235.81	129.898	-0.27046	0.190747
McCormac et al. (1994)		55.1	-6.53	Northern Ireland			3820	20	-25.35	1057	33	-25.0373	0.15333	0.0961643	0.06324	0.312734	1235.81	129.898	-0.27046	0.190747
Vogel et al. (1993)	Pta-2745	48.15	10.16	Germany	3580	8	3840	20	-25.3	893	561	-25.4624	0.05301	-0.192483	-0.02294	-0.162413	1246.19	165.091	-0.57085	0.228467
Vogel et al. (1993)	Pta-2884	48.15	10.16	Germany	3596	18	3840	30	-25.2	893	561	-25.3624	0.05301	-0.192483	-0.02294	-0.162413	1246.19	165.091	-0.57085	0.228467
McCormac et al. (1994)		55.1	-6.53	Northern Ireland			3840	20	-25.21	1057	33	-24.8973	0.15333	0.0961643	0.06324	0.312734	1235.81	129.898	-0.27046	0.190747
McCormac et al. (1994)		55.1	-6.53	Northern Ireland			3860	20	-25.52	1057	33	-25.2073	0.15333	0.0961643	0.06324	0.312734	1235.81	129.898	-0.27046	0.190747
Vogel et al. (1993)	Pta-2734	48.15	10.16	Germany	3608	14	3870	20	-26.4	893	561	-26.5624	0.05301	-0.192483	-0.02294	-0.162413	1246.19	165.091	-0.57085	0.228467
Vogel et al. (1993)	Pta-2738	48.15	10.16	Germany	3618	14	3880	20	-25.9	893	561	-26.0624	0.05301	-0.192483	-0.02294	-0.162413	1246.19	165.091	-0.57085	0.228467
Vogel et al. (1993)	Pta-3333	48.15	10.16	Germany	3639	20	3880	30	-25.3	893	561	-25.4624	0.05301	-0.192483	-0.02294	-0.162413	1246.19	165.091	-0.57085	0.228467
Vogel et al. (1993)	Pta-3328	50.04	10.95	Germany	3619	19	3880	20	-24.8	626	291	-25.4554	0.10431	-0.760235	0.000496	-0.655429	1046.09	136.155	-0.828495	0.226312
McCormac et al. (1994)		55.1	-6.53	Northern Ireland			3880	20	-26.86	1057	33	-26.5473	0.15333	0.0961643	0.06324	0.312734	1235.81	129.898	-0.27046	0.190747
Vogel et al. (1993)	Pta-3332	48.15	10.16	Germany	3645	17	3890	30	-25.8	893	561	-25.9624	0.05301	-0.192483	-0.02294	-0.162413	1246.19	165.091	-0.57085	0.228467
Vogel et al. (1993)	Pta-2751	50.04	10.95	Germany	3636	16	3890	30	-25.8	626	291	-26.4554	0.10431	-0.760235	0.000496	-0.655429	1046.09	136.155	-0.828495	0.226312
Vogel et al. (1993)	Pta-2726	48.15	10.16	Germany	3644	15	3900	30	-26.1	893	561	-26.2624	0.05301	-0.192483	-0.02294	-0.162413	1246.19	165.091	-0.57085	0.228467
McCormac et al. (1994)		55.1	-6.53	Northern Ireland			3900	20	-24.91	1057	33	-24.5973	0.15333	0.0961643	0.06324	0.312734	1235.81	129.898	-0.27046	0.190747
McCormac et al. (1994)		54.83	-6.52	Northern Ireland			3920	20	-26.64	959	53	-26.5024	0.14953	-0.0718149	0.059892	0.137607	1217.39	114.088	-0.412862	0.169401
McCormac et al. (1994)		54.83	-6.52	Northern Ireland			3940	20	-25.5	959	53	-25.3624	0.14953	-0.0718149	0.059892	0.137607	1217.39	114.088	-0.412862	0.169401
Pearson et al. (2014)	AA99719	45.8	16	Balkans	3650	42	3950	50	-27.2	921	131	-27.2579	0.13471	-0.140495	-0.05208	-0.0578649	922.102	151.421	0.0127955	0.278799
Vogel et al. (1993)	Pta-3127	50.04	10.95	Germany	3658	18	3950	20	-24.7	626	291	-25.3554	0.10431	-0.760235	0.000496	-0.655429	1046.09	136.155	-0.828495	0.226312
Vogel et al. (1993)	Pta-2900	48.77	11.62	Germany	3707	19	3960	30	-24.9	731	365	-25.3445	0.09025	-0.519533	-0.015252	-0.444535	1148.18	118.945	-0.754975	0.183583
Vogel et al. (1993)	Pta-3469	48.77	11.62	Germany	3713	25	3960	30	-24.2	731	365	-24.6445	0.09025	-0.519533	-0.015252	-0.444535	1148.18	118.945	-0.754975	0.183583
McCormac et al. (1994)		54.83	-6.52	Northern Ireland			3960	20	-26.27	959	53	-26.1324	0.14953	-0.0718149	0.059892	0.137607	1217.39	114.088	-0.412862	0.169401
Vogel et al. (1993)	Pta-2799	50.04	10.95	Germany	3707	13	3970	20	-25.4	626	291	-26.0554	0.10431	-0.760235	0.000496	-0.655429	1046.09	136.155	-0.828495	0.226312
Vogel et al. (1993)	Pta-2856	48.77	11.62	Germany	3705	14	3970	30	-25.2	731	365	-25.6445	0.09025	-0.519533	-0.015252	-0.444535	1148.18	118.945	-0.754975	0.183583
Vogel et al. (1993)	Pta-3132	48.77	11.62	Germany	3698	18	3970	20	-26.6	731	365	-27.0445	0.09025	-0.519533	-0.015252	-0.444535	1148.18	118.945	-0.754975	0.183583
McCormac et al. (1994)		54.83	-6.52	Northern Ireland			3980	20	-26.46	959	53	-26.3224	0.14953	-0.0718149	0.059892	0.137607	1217.39	114.088	-0.412862	0.169401
McCormac et al. (1994)		54.83	-6.52	Northern Ireland			4000	20	-26.23	959	53	-26.0924	0.14953	-0.0718149	0.059892	0.137607	1217.39	114.088	-0.412862	0.169401
Vogel et al. (1993)	Pta-3135	48.77	11.62	Germany	3686	20	4010	20	-26	731	365	-26.4445	0.09025	-0.519533	-0.015252	-0.444535	1148.18	118.945	-0.754975	0.183583
Vogel et al. (1993)	Pta-2787	50.04	10.95	Germany	3689	14	4011	20	-25.8	626	291	-26.4554	0.10431	-0.760235	0.000496	-0.655429	1046.09	136.155	-0.828495	0.226312
Vogel et al. (1993)	Pta-2792	50.04	10.95	Germany	3694	15	4020	20	-25.5	626	291	-26.1554	0.10431	-0.760235	0.000496	-0.655429	1046.09	136.155	-0.828495	0.226312
Vogel et al. (1993)	Pta-2892	48.77	11.62	Germany	3680	14	4020	20	-25.5	731	365	-25.9445	0.09025	-0.519533	-0.015252	-0.444535	1148.18	118.945	-0.754975	0.183583
McCormac et al. (1994)		55.1	-6.53	Northern Ireland			4020	20	-25.51	1057	33	-25.1973	0.15333	0.0961643	0.06324	0.312734	1235.81	129.898	-0.27046	0.190747
Pearson et al. (2014)	AA99718	45.8	16	Balkans	3705	42	4040	50	-25.5	921	131	-25.5579	0.13471	-0.140495	-0.05208	-0.0578649	922.102	151.421	0.0127955	0.278799
McCormac et al. (1994)		54.55	-5.95	Northern Ireland			4040	20	-25.97	985	30	-25.7857	0.1539	-0.0260076	0.05642	0.184312	1157.26	125.702	-0.274935	0.189766
Vogel et al. (1993)	Pta-4495	50.04	10.95	Germany	3699	27	4050	30	-24.9	626	291	-25.5554	0.10431	-0.760235	0.000496	-0.655429	1046.09	136.155	-0.828495	0.226312
Vogel et al. (1993)	Pta-4510	50.04	10.95	Germany	3760	21	4060	30	-25.5	626	291	-26.1554	0.10431	-0.760235	0.000496	-0.655429	1046.09	136.155	-0.828495	0.226312
Vogel et al. (1993)	Pta-3126	48.77	11.62	Germany	3760	20	4060	30	-24.3	731	365	-24.7445	0.09025	-0.519533	-0.015252	-0.444535	1148.18	118.945	-0.754975	0.183583
Vogel et al. (1993)	Pta-4096	48.77	11.62	Germany	3768	19	4060	30	-24.9	731	365	-25.3445	0.09025	-0.519533	-0.015252	-0.444535	1148.18	118.945	-0.754975	0.183583
McCormac et al. (1994)		54.55	-5.95	Northern Ireland			4060	20	-25.66	985	30	-25.4757	0.1539	-0.0260076	0.05642	0.184312	1157.26	125.702	-0.274935	0.189766
Vogel et al. (1993)	Pta-3327	48.77	11.62	Germany	3782	16	4080	20	-23.7	731	365	-24.1445	0.09025	-0.519533	-0.015252	-0.444535	1148.18	118.945	-0.754975	0.183583
Vogel et al. (1993)	Pta-2983	48.77	11.62	Germany	3779	16	4080	20	-24.5	731	365	-24.9445	0.09025	-0.519533	-0.015252	-0.444535	1148.18	118.945	-0.754975	0.183583
McCormac et al. (1994)		54.55	-5.95	Northern Ireland			4080	20	-25.53	985	30	-25.3457	0.1539	-0.0260076	0.05642	0.184312	1157.26	125.702	-0.274935	0.189766
Vogel et al. (1993)	Pta-2996	48.77	11.62	Germany	3750	18	4090	20	-25.2	731	365	-25.6445	0.09025	-0.519533	-0.015252	-0.444535	1148.18	118.945	-0.754975	0.183583
Vogel et al. (1993)	Pta-4503	50.04	10.95	Germany	3738	20	4096	20	-26	626	291	-26.6554	0.10431	-0.760235	0.000496	-0.655429	1046.09	136.155	-0.828495	0.226312
Vogel et al. (1993)	Pta-3454	48.77	11.62	Germany	3739	16	4100	20	-24.2	731	365	-24.6445	0.09025	-0.519533	-0.015252	-0.444535	1148.18	118.945	-0.754975	0.183583
McCormac et al. (1994)		54.55	-5.95	Northern Ireland			4100	20	-25.21	985	30	-25.0257	0.1539	-0.0260076	0.05642	0.184312	1157.26	125.702	-0.274935	0.189766
Krishnamurthy & Epstein (1990)	USGS187	64.2	-149.5	USA	3740	85	4110	130	-24	388	383	-25.1631	0.08683	-1.42599	0.17608	-1.16308	709.086	164.289	-0.834053	0.351819
Vogel et al. (1993)	Pta-4113	48.77	11.62	Germany	3731	18	4110	20	-24.5	731	365	-24.9445	0.09025	-0.519533	-0.015252	-0.444535	1148.18	118.945	-0.754975	0.183583
Vogel et al. (1993)	Pta-3321	48.77	11.62	Germany	3734	15	4110	20	-23.5	731	365	-23.9445	0.09025	-0.519533	-0.015252	-0.444535	1148.18	118.945	-0.754975	0.183583
Vogel et al. (1993)	Pta-2284	48.43	10.12	Germany	3810	18	4110	40	-25.5	757	463	-25.9116	0.07163	-0.463721	-0.019468	-0.411559	1214.66	128.752	-0.799409	0.187539
Pearson et al. (2014)	AA99720	45.8	16	Balkans	3754	43	4120	50	-26.3	921	131	-26.3579	0.13471	-0.140495	-0.05208	-0.0578649	922.102	151.421	0.0127955	0.278799
McCormac et al. (1994)		54.83	-6.52	Northern Ireland			4120	20	-27.29	959	53	-27.1524	0.14953	-0.0718149	0.059892	0.137607	1217.39	114.088	-0.412862	0.169401
Vogel et al. (1993)	Pta-4107	48.43	10.12	Germany	3821	18	4130	20	-24.8	757	463	-25.2116	0.07163	-0.463721	-0.019468	-0.411559	1214.66	128.752	-0.799409	0.187539
Vogel et al. (1993)	Pta-3769	49.71	10.81	Germany	3830	20	4130	30	-26.6	651	282	-27.1981	0.10602	-0.700536	-0.003596	-0.598112	1078.1	130.232	-0.822654	0.212574
Vogel et al. (1993)	Pta-4101	48.43	10.12	Germany	3832	16	4140	20	-25.6	757	463	-26.0116	0.07163	-0.463721	-0.019468	-0.411559	1214.66	128.752	-0.799409	0.187539
Vogel et al. (1993)	Pta-3016	48.43	10.12	Germany	3834	18	4140	20	-25.3	757	463	-25.7116	0.07163	-0.463721	-0.019468	-0.411559	1214.66	128.752	-0.799409	0.187539
McCormac et al. (1994)		54.83	-6.52	Northern Ireland			4140	20	-27.55	959	53	-27.4124	0.14953	-0.0718149	0.059892	0.137607	1217.39	114.088	-0.412862	0.169401
McCormac et al. (1994)		55.1	-6.53	Northern Ireland			4160	20	-25.08	1057	33	-24.7673	0.15333	0.0961643	0.06324	0.312734	1235.81	129.898	-0.27046	0.190747
Vogel et al. (1993)	Pta-2928	48.77	11.62	Germany	3797	14	4180	20	-24.4	731	365	-24.8445	0.09025	-0.519533	-0.015252	-0.444535	1148.18	118.945	-0.754975	0.183583
Vogel et al. (1993)	Pta-3115	48.77	11.62	Germany	3801	17	4180	20	-25.3	731	365	-25.7445	0.09025	-0.519533	-0.015252	-0.444535	1148.18	118.945	-0.754975	0.183583
Vogel et al. (1993)	Pta-4147	48.43	10.12	Germany	3806	18	4180	20	-25.4	757	463	-25.8116	0.07163	-0.463721	-0.019468	-0.411559	1214.66	128.752	-0.799409	0.187539
Vogel et al. (1993)	Pta-3303	48.43	10.12	Germany	3806	20	4180	20	-24.9	757	463	-25.3116	0.07163	-0.463721	-0.019468	-0.411559	1214.66	128.752	-0.799409	0.187539
Vogel et al. (1993)	Pta-3120	48.43	10.12	Germany	3808	19	4180	20	-26	757	463	-26.4116	0.07163	-0.463721	-0.019468	-0.411559	1214.66	128.752	-0.799409	0.187539
McCormac et al. (1994)		55.1	-6.53	Northern Ireland			4180	20	-25.7	1057	33	-25.3873	0.15333	0.0961643	0.06324	0.312734	1235.81	129.898	-0.27046	0.190747
Vogel et al. (1993)	Pta-3006	48.77	11.62	Germany	3855	17	4200	30	-23.9	731	365	-24.3445	0.09025	-0.519533	-0.015252	-0.444535	1148.18	118.945	-0.754975	0.183583
Vogel et al. (1993)	Pta-3846	49.71	10.81	Germany	3850	19	4200	30	-26.9	651	282	-27.4981	0.10602	-0.700536	-0.003596	-0.598112	1078.1	130.232	-0.822654	0.212574
Vogel et al. (1993)	Pta-3123	48.43	10.12	Germany	3854	17	4200	30	-24.4	757	463	-24.8116	0.07163	-0.463721	-0.019468	-0.411559	1214.66	128.752	-0.799409	0.187539
McCormac et al. (1994)		54.55	-5.95	Northern Ireland			4200	20	-25.66	985	30	-25.4757	0.1539	-0.0260076	0.05642	0.184312	1157.26	125.702	-0.274935	0.189766
Vogel et al. (1993)	Pta-3014	48.43	10.12	Germany	3840	16	4210	20	-25.2	757	463	-25.6116	0.07163	-0.463721	-0.019468	-0.411559	1214.66	128.752	-0.799409	0.187539
Vogel et al. (1993)	Pta-3338	48.43	10.12	Germany	3867	17	4210	30	-24.5	757	463	-24.9116	0.07163	-0.463721	-0.019468	-0.411559	1214.66	128.752	-0.799409	0.187539
Vogel et al. (1993)	Pta-3496	48.77	11.62	Germany	3857	13	4210	30	-26.2	731	365	-26.6445	0.09025	-0.519533	-0.015252	-0.444535	1148.18	118.945	-0.754975	0.183583
Vogel et al. (1993)	Pta-3502	48.77	11.62	Germany	3870	14	4220	30	-25.3	731	365	-25.7445	0.09025	-0.519533	-0.015252	-0.444535	1148.18	118.945	-0.754975	0.183583
McCormac et al. (1994)		54.55	-5.95	Northern Ireland			4220	20	-26.14	985	30	-25.9557	0.1539	-0.0260076	0.05642	0.184312	1157.26	125.702	-0.274935	0.189766
McCormac et al. (1994)		55.1	-6.53	Northern Ireland			4240	20	-25.39	1057	33	-25.0773	0.15333	0.0961643	0.06324	0.312734	1235.81	129.898	-0.27046	0.190747
Pearson et al. (2014)	AA99721	45.8	16	Balkans	3851	43	4260	50	-26.4	921	131	-26.4579	0.13471	-0.140495	-0.05208	-0.0578649	922.102	151.421	0.0127955	0.278799
Vogel et al. (1993)	Pta-4509	48.77	11.62	Germany	3888	19	4260	30	-26.1	731	365	-26.5445	0.09025	-0.519533	-0.015252	-0.444535	1148.18	118.945	-0.754975	0.183583
Vogel et al. (1993)	Pta-3519	48.77	11.62	Germany	3888	20	4260	30	-24.6	731	365	-25.0445	0.09025	-0.519533	-0.015252	-0.444535	1148.18	118.945	-0.754975	0.183583
McCormac et al. (1994)		54.55	-5.95	Northern Ireland			4260	20	-25.57	985	30	-25.3857	0.1539	-0.0260076	0.05642	0.184312	1157.26	125.702	-0.274935	0.189766
Vogel et al. (1993)	Pta-3599	48.77	11.62	Germany	3905	15	4280	20	-25.4	731	365	-25.8445	0.09025	-0.519533	-0.015252	-0.444535	1148.18	118.945	-0.754975	0.183583
Vogel et al. (1993)	Pta-3525	48.77	11.62	Germany	3904	16	4280	20	-24.6	731	365	-25.0445	0.09025	-0.519533	-0.015252	-0.444535	1148.18	118.945	-0.754975	0.183583
McCormac et al. (1994)		54.55	-5.95	Northern Ireland			4280	20	-25.61	985	30	-25.4257	0.1539	-0.0260076	0.05642	0.184312	1157.26	125.702	-0.274935	0.189766
McCormac et al. (1994)		54.55	-5.95	Northern Ireland			4300	20	-25.95	985	30	-25.7657	0.1539	-0.0260076	0.05642	0.184312	1157.26	125.702	-0.274935	0.189766
Vogel et al. (1993)	Pta-4512	49.71	10.81	Germany	3898	18	4320	30	-27.4	651	282	-27.9981	0.10602	-0.700536	-0.003596	-0.598112	1078.1	130.232	-0.822654	0.212574
Vogel et al. (1993)	Pta-3532	48.77	11.62	Germany	3900	21	4320	30	-26	731	365	-26.4445	0.09025	-0.519533	-0.015252	-0.444535	1148.18	118.945	-0.754975	0.183583
Vogel et al. (1993)	Pta-3606	48.77	11.62	Germany	3902	22	4320	30	-26	731	365	-26.4445	0.09025	-0.519533	-0.015252	-0.444535	1148.18	118.945	-0.754975	0.183583
Vogel et al. (1993)	Pta-3514	48.77	11.62	Germany	3895	19	4320	30	-24.9	731	365	-25.3445	0.09025	-0.519533	-0.015252	-0.444535	1148.18	118.945	-0.754975	0.183583
McCormac et al. (1994)		55.1	-6.53	Northern Ireland			4320	20	-25.34	1057	33	-25.0273	0.15333	0.0961643	0.06324	0.312734	1235.81	129.898	-0.27046	0.190747
McCormac et al. (1994)		54.55	-5.95	Northern Ireland			4340	20	-26.22	985	30	-26.0357	0.1539	-0.0260076	0.05642	0.184312	1157.26	125.702	-0.274935	0.189766
Pearson et al. (2014)	AA99722	45.8	16	Balkans	3881	43	4350	60	-26	921	131	-26.0579	0.13471	-0.140495	-0.05208	-0.0578649	922.102	151.421	0.0127955	0.278799
Vogel et al. (1993)	Pta-3503	49.71	10.81	Germany	3886	17	4350	20	-26.6	651	282	-27.1981	0.10602	-0.700536	-0.003596	-0.598112	1078.1	130.232	-0.822654	0.212574
Vogel et al. (1993)	Pta-4518	48.77	11.62	Germany	3911	24	4360	30	-25.5	731	365	-25.9445	0.09025	-0.519533	-0.015252	-0.444535	1148.18	118.945	-0.754975	0.183583
McCormac et al. (1994)		54.55	-5.95	Northern Ireland			4360	20	-26.61	985	30	-26.4257	0.1539	-0.0260076	0.05642	0.184312	1157.26	125.702	-0.274935	0.189766
Vogel et al. (1993)	Pta-3552	48.77	11.62	Germany	3913	17	4370	20	-25.5	731	365	-25.9445	0.09025	-0.519533	-0.015252	-0.444535	1148.18	118.945	-0.754975	0.183583
McCormac et al. (1994)		54.55	-5.95	Northern Ireland			4380	20	-26.51	985	30	-26.3257	0.1539	-0.0260076	0.05642	0.184312	1157.26	125.702	-0.274935	0.189766
Vogel et al. (1993)	Pta-3541	48.77	11.62	Germany	3924	15	4390	20	-25.3	731	365	-25.7445	0.09025	-0.519533	-0.015252	-0.444535	1148.18	118.945	-0.754975	0.183583
Vogel et al. (1993)	Pta-3539	48.77	11.62	Germany	3929	20	4390	20	-25.6	731	365	-26.0445	0.09025	-0.519533	-0.015252	-0.444535	1148.18	118.945	-0.754975	0.183583
Vogel et al. (1993)	Pta-3568	48.77	11.62	Germany	3939	15	4390	20	-25.6	731	365	-26.0445	0.09025	-0.519533	-0.015252	-0.444535	1148.18	118.945	-0.754975	0.183583
McCormac et al. (1994)		54.55	-5.95	Northern Ireland			4400	20	-26.53	985	30	-26.3457	0.1539	-0.0260076	0.05642	0.184312	1157.26	125.702	-0.274935	0.189766
Vogel et al. (1993)	Pta-4533	48.77	11.62	Germany	4040	21	4420	20	-25.6	731	365	-26.0445	0.09025	-0.519533	-0.015252	-0.444535	1148.18	118.945	-0.754975	0.183583
Vogel et al. (1993)	Pta-3626	49.83	10.93	Germany	4031	19	4420	20	-23.1	637	248	-23.7234	0.11248	-0.733771	-0.002108	-0.623399	1065.39	132.673	-0.834656	0.218079
McCormac et al. (1994)		54.55	-5.95	Northern Ireland			4420	20	-26.66	985	30	-26.4757	0.1539	-0.0260076	0.05642	0.184312	1157.26	125.702	-0.274935	0.189766
Vogel et al. (1993)	Pta-4525	48.77	11.62	Germany	4037	18	4430	20	-25.2	731	365	-25.6445	0.09025	-0.519533	-0.015252	-0.444535	1148.18	118.945	-0.754975	0.183583
Vogel et al. (1993)	Pta-3613	48.77	11.62	Germany	4045	20	4430	20	-24.5	731	365	-24.9445	0.09025	-0.519533	-0.015252	-0.444535	1148.18	118.945	-0.754975	0.183583
Vogel et al. (1993)	Pta-3630	49.83	10.93	Germany	4051	19	4430	20	-23.6	637	248	-24.2234	0.11248	-0.733771	-0.002108	-0.623399	1065.39	132.673	-0.834656	0.218079
McCormac et al. (1994)		54.55	-5.95	Northern Ireland			4440	20	-26.51	985	30	-26.3257	0.1539	-0.0260076	0.05642	0.184312	1157.26	125.702	-0.274935	0.189766
McCormac et al. (1994)		54.55	-5.95	Northern Ireland			4460	20	-25.83	985	30	-25.6457	0.1539	-0.0260076	0.05642	0.184312	1157.26	125.702	-0.274935	0.189766
Håkansson (1983)	Lu-1960	54.05	-8.39	Ireland	4010	55	4470	60	-25.3	1232	292	-24.7777	0.10412	0.367988	0.05022	0.522328	1374.47	221.787	-0.182736	0.292721
Vogel et al. (1993)	Pta-4540	49.83	10.93	Germany	3995	14	4470	20	-24.2	637	248	-24.8234	0.11248	-0.733771	-0.002108	-0.623399	1065.39	132.673	-0.834656	0.218079
Vogel et al. (1993)	Pta-4545	49.83	10.93	Germany	3982	21	4470	20	-23.9	637	248	-24.5234	0.11248	-0.733771	-0.002108	-0.623399	1065.39	132.673	-0.834656	0.218079
Vogel et al. (1993)	Pta-4524	48.77	11.62	Germany	3987	20	4471	20	-25.3	731	365	-25.7445	0.09025	-0.519533	-0.015252	-0.444535	1148.18	118.945	-0.754975	0.183583
McCormac et al. (1994)		54.55	-5.95	Northern Ireland			4480	20	-26.66	985	30	-26.4757	0.1539	-0.0260076	0.05642	0.184312	1157.26	125.702	-0.274935	0.189766
Vogel et al. (1993)	Pta-3593	48.77	11.62	Germany	4014	17	4490	20	-24.6	731	365	-25.0445	0.09025	-0.519533	-0.015252	-0.444535	1148.18	118.945	-0.754975	0.183583
Vogel et al. (1993)	Pta-3607	48.77	11.62	Germany	4055	21	4490	30	-24.9	731	365	-25.3445	0.09025	-0.519533	-0.015252	-0.444535	1148.18	118.945	-0.754975	0.183583
Vogel et al. (1993)	Pta-3619	48.77	11.62	Germany	4058	18	4490	30	-25.6	731	365	-26.0445	0.09025	-0.519533	-0.015252	-0.444535	1148.18	118.945	-0.754975	0.183583
Vogel et al. (1993)	Pta-3644	49.83	10.93	Germany	4069	18	4500	30	-23.9	637	248	-24.5234	0.11248	-0.733771	-0.002108	-0.623399	1065.39	132.673	-0.834656	0.218079
Vogel et al. (1993)	Pta-3657	49.83	10.93	Germany	4092	19	4500	30	-24.3	637	248	-24.9234	0.11248	-0.733771	-0.002108	-0.623399	1065.39	132.673	-0.834656	0.218079
McCormac et al. (1994)		54.55	-5.95	Northern Ireland			4500	20	-27.08	985	30	-26.8957	0.1539	-0.0260076	0.05642	0.184312	1157.26	125.702	-0.274935	0.189766
McCormac et al. (1994)		54.75	-6.3	Northern Ireland			4520	20	-24.51	948	67	-24.3957	0.14687	-0.0914804	0.0589	0.11429	1193.71	116.021	-0.397006	0.172864
Vogel et al. (1993)	Pta-4360	49.83	10.93	Germany	4107	17	4540	30	-23.7	637	248	-24.3234	0.11248	-0.733771	-0.002108	-0.623399	1065.39	132.673	-0.834656	0.218079
Vogel et al. (1993)	Pta-3638	49.83	10.93	Germany	4112	15	4540	30	-23.5	637	248	-24.1234	0.11248	-0.733771	-0.002108	-0.623399	1065.39	132.673	-0.834656	0.218079
Vogel et al. (1993)	Pta-3751	49.83	10.93	Germany	4116	17	4540	30	-23.8	637	248	-24.4234	0.11248	-0.733771	-0.002108	-0.623399	1065.39	132.673	-0.834656	0.218079
Vogel et al. (1993)	Pta-3776	49.83	10.93	Germany	4113	18	4540	30	-24.1	637	248	-24.7234	0.11248	-0.733771	-0.002108	-0.623399	1065.39	132.673	-0.834656	0.218079
Vogel et al. (1993)	Pta-3670	48.43	10.12	Germany	4121	20	4540	30	-25.2	757	463	-25.6116	0.07163	-0.463721	-0.019468	-0.411559	1214.66	128.752	-0.799409	0.187539
Vogel et al. (1993)	Pta-4238	48.63	10.62	Germany	4114	18	4540	30	-24.5	756	409	-24.9009	0.08189	-0.465842	-0.016988	-0.40094	1188.73	122.164	-0.763214	0.182636
McCormac et al. (1994)		54.75	-6.3	Northern Ireland			4540	20	-25.74	948	67	-25.6257	0.14687	-0.0914804	0.0589	0.11429	1193.71	116.021	-0.397006	0.172864
Vogel et al. (1993)	Pta-3740	48.43	10.12	Germany	4125	15	4550	45	-25.8	757	463	-26.2116	0.07163	-0.463721	-0.019468	-0.411559	1214.66	128.752	-0.799409	0.187539
Vogel et al. (1993)	Pta-4498	48.63	10.62	Germany	4129	27	4550	30	-26.3	756	409	-26.7009	0.08189	-0.465842	-0.016988	-0.40094	1188.73	122.164	-0.763214	0.182636
Vogel et al. (1993)	Pta-3953	48.63	10.62	Germany	4124	18	4550	30	-24.4	756	409	-24.8009	0.08189	-0.465842	-0.016988	-0.40094	1188.73	122.164	-0.763214	0.182636
McCormac et al. (1994)		54.75	-6.3	Northern Ireland			4560	20	-26.67	948	67	-26.5557	0.14687	-0.0914804	0.0589	0.11429	1193.71	116.021	-0.397006	0.172864
Vogel et al. (1993)	Pta-3746	48.43	10.12	Germany	4149	21	4570	30	-25.8	757	463	-26.2116	0.07163	-0.463721	-0.019468	-0.411559	1214.66	128.752	-0.799409	0.187539
Vogel et al. (1993)	Pta-3681	48.43	10.12	Germany	4148	18	4580	40	-25.9	757	463	-26.3116	0.07163	-0.463721	-0.019468	-0.411559	1214.66	128.752	-0.799409	0.187539
Vogel et al. (1993)	Pta-4244	48.63	10.62	Germany	4153	18	4580	20	-26.9	756	409	-27.3009	0.08189	-0.465842	-0.016988	-0.40094	1188.73	122.164	-0.763214	0.182636
Vogel et al. (1993)	Pta-3909	48.63	10.62	Germany	4149	20	4580	40	-26.7	756	409	-27.1009	0.08189	-0.465842	-0.016988	-0.40094	1188.73	122.164	-0.763214	0.182636
McCormac et al. (1994)		54.75	-6.3	Northern Ireland			4580	20	-25.85	948	67	-25.7357	0.14687	-0.0914804	0.0589	0.11429	1193.71	116.021	-0.397006	0.172864
Vogel et al. (1993)	Pta-3676	48.43	10.12	Germany	4131	18	4590	20	-26	757	463	-26.4116	0.07163	-0.463721	-0.019468	-0.411559	1214.66	128.752	-0.799409	0.187539
Vogel et al. (1993)	Pta-4338	49.83	10.93	Germany	4142	21	4600	20	-24	637	248	-24.6234	0.11248	-0.733771	-0.002108	-0.623399	1065.39	132.673	-0.834656	0.218079
McCormac et al. (1994)		54.75	-6.3	Northern Ireland			4600	20	-26.6	948	67	-26.4857	0.14687	-0.0914804	0.0589	0.11429	1193.71	116.021	-0.397006	0.172864
McCormac et al. (1994)		54.75	-6.3	Northern Ireland			4620	20	-24.75	948	67	-24.6357	0.14687	-0.0914804	0.0589	0.11429	1193.71	116.021	-0.397006	0.172864
McCormac et al. (1994)		54.75	-6.3	Northern Ireland			4640	20	-25.07	948	67	-24.9557	0.14687	-0.0914804	0.0589	0.11429	1193.71	116.021	-0.397006	0.172864
Vogel et al. (1993)	Pta-4554	48.43	10.12	Germany	4143	15	4650	20	-26	757	463	-26.4116	0.07163	-0.463721	-0.019468	-0.411559	1214.66	128.752	-0.799409	0.187539
Vogel et al. (1993)	Pta-4011	48.63	10.62	Germany	4145	18	4650	20	-25.7	756	409	-26.1009	0.08189	-0.465842	-0.016988	-0.40094	1188.73	122.164	-0.763214	0.182636
Vogel et al. (1993)	Pta-3952	48.63	10.62	Germany	4146	16	4650	20	-24.5	756	409	-24.9009	0.08189	-0.465842	-0.016988	-0.40094	1188.73	122.164	-0.763214	0.182636
Vogel et al. (1993)	Pta-3951	48.63	10.62	Germany	4165	21	4660	30	-26.1	756	409	-26.5009	0.08189	-0.465842	-0.016988	-0.40094	1188.73	122.164	-0.763214	0.182636
McCormac et al. (1994)		54.75	-6.3	Northern Ireland			4660	20	-24.41	948	67	-24.2957	0.14687	-0.0914804	0.0589	0.11429	1193.71	116.021	-0.397006	0.172864
Vogel et al. (1993)	Pta-3914	48.63	10.62	Germany	4170	18	4670	30	-25.9	756	409	-26.3009	0.08189	-0.465842	-0.016988	-0.40094	1188.73	122.164	-0.763214	0.182636
Vogel et al. (1993)	Pta-3920	48.63	10.62	Germany	4172	22	4670	30	-26.2	756	409	-26.6009	0.08189	-0.465842	-0.016988	-0.40094	1188.73	122.164	-0.763214	0.182636
Vogel et al. (1993)	Pta-4158	48.63	10.62	Germany	4172	18	4670	30	-24	756	409	-24.4009	0.08189	-0.465842	-0.016988	-0.40094	1188.73	122.164	-0.763214	0.182636
Vogel et al. (1993)	Pta-3963	48.63	10.62	Germany	4163	15	4670	20	-24.1	756	409	-24.5009	0.08189	-0.465842	-0.016988	-0.40094	1188.73	122.164	-0.763214	0.182636
Vogel et al. (1993)	Pta-4163	48.63	10.62	Germany	4170	17	4670	30	-24.2	756	409	-24.6009	0.08189	-0.465842	-0.016988	-0.40094	1188.73	122.164	-0.763214	0.182636
Vogel et al. (1993)	Pta-3850	48.63	10.62	Germany	4202	19	4670	20	-24.9	756	409	-25.3009	0.08189	-0.465842	-0.016988	-0.40094	1188.73	122.164	-0.763214	0.182636
Vogel et al. (1993)	Pta-4485	48.43	10.12	Germany	4176	14	4680	30	-26.3	757	463	-26.7116	0.07163	-0.463721	-0.019468	-0.411559	1214.66	128.752	-0.799409	0.187539
Vogel et al. (1993)	Pta-4371	48.43	10.12	Germany	4175	16	4680	30	-26.8	757	463	-27.2116	0.07163	-0.463721	-0.019468	-0.411559	1214.66	128.752	-0.799409	0.187539
Vogel et al. (1993)	Pta-4448	48.63	10.62	Germany	4175	18	4680	30	-25.8	756	409	-26.2009	0.08189	-0.465842	-0.016988	-0.40094	1188.73	122.164	-0.763214	0.182636
Vogel et al. (1993)	Pta-4387	48.63	10.62	Germany	4180	14	4680	20	-25.1	756	409	-25.5009	0.08189	-0.465842	-0.016988	-0.40094	1188.73	122.164	-0.763214	0.182636
McCormac et al. (1994)		54.75	-6.3	Northern Ireland			4680	20	-25.08	948	67	-24.9657	0.14687	-0.0914804	0.0589	0.11429	1193.71	116.021	-0.397006	0.172864
Krishnamurthy & Epstein (1990)	Acr8	58.6	-155.8	USA	4225	90	4690	90	-25.2	660	10	-25.6151	0.1577	-0.679428	0.10664	-0.415088	1002.04	145.45	-0.670308	0.260726
Vogel et al. (1993)	Pta-3685	48.43	10.12	Germany	4195	18	4690	20	-26.2	757	463	-26.6116	0.07163	-0.463721	-0.019468	-0.411559	1214.66	128.752	-0.799409	0.187539
Vogel et al. (1993)	Pta-4024	48.63	10.62	Germany	4193	18	4690	30	-25.7	756	409	-26.1009	0.08189	-0.465842	-0.016988	-0.40094	1188.73	122.164	-0.763214	0.182636
Vogel et al. (1993)	Pta-4490	48.63	10.62	Germany	4181	15	4690	20	-24.4	756	409	-24.8009	0.08189	-0.465842	-0.016988	-0.40094	1188.73	122.164	-0.763214	0.182636
McCormac et al. (1994)		54.75	-6.3	Northern Ireland			4700	20	-25.63	948	67	-25.5157	0.14687	-0.0914804	0.0589	0.11429	1193.71	116.021	-0.397006	0.172864
McCormac et al. (1994)		54.75	-6.3	Northern Ireland			4720	20	-24.84	948	67	-24.7257	0.14687	-0.0914804	0.0589	0.11429	1193.71	116.021	-0.397006	0.172864
McCormac et al. (1994)		54.75	-6.3	Northern Ireland			4740	20	-24.66	948	67	-24.5457	0.14687	-0.0914804	0.0589	0.11429	1193.71	116.021	-0.397006	0.172864
McCormac et al. (1994)		54.75	-6.3	Northern Ireland			4760	20	-24.93	948	67	-24.8157	0.14687	-0.0914804	0.0589	0.11429	1193.71	116.021	-0.397006	0.172864
McCormac et al. (1994)		54.75	-6.3	Northern Ireland			4780	20	-25.19	948	67	-25.0757	0.14687	-0.0914804	0.0589	0.11429	1193.71	116.021	-0.397006	0.172864
McCormac et al. (1994)		54.75	-6.3	Northern Ireland			4800	20	-25.66	948	67	-25.5457	0.14687	-0.0914804	0.0589	0.11429	1193.71	116.021	-0.397006	0.172864
Vogel et al. (1993)	Pta-4031	48.63	10.62	Germany	4214	17	4810	20	-25.9	756	409	-26.3009	0.08189	-0.465842	-0.016988	-0.40094	1188.73	122.164	-0.763214	0.182636
Vogel et al. (1993)	Pta-4460	48.63	10.62	Germany	4222	15	4810	20	-25.3	756	409	-25.7009	0.08189	-0.465842	-0.016988	-0.40094	1188.73	122.164	-0.763214	0.182636
McCormac et al. (1994)		54.75	-6.3	Northern Ireland			4820	20	-25.36	948	67	-25.2457	0.14687	-0.0914804	0.0589	0.11429	1193.71	116.021	-0.397006	0.172864
Vogel et al. (1993)	Pta-3856	48.63	10.62	Germany	4300	21	4840	20	-24.2	756	409	-24.6009	0.08189	-0.465842	-0.016988	-0.40094	1188.73	122.164	-0.763214	0.182636
Vogel et al. (1993)	Pta-4294	48.63	10.62	Germany	4284	15	4840	20	-24.6	756	409	-25.0009	0.08189	-0.465842	-0.016988	-0.40094	1188.73	122.164	-0.763214	0.182636
Vogel et al. (1993)	Pta-3854	48.63	10.62	Germany	4308	20	4840	20	-25.3	756	409	-25.7009	0.08189	-0.465842	-0.016988	-0.40094	1188.73	122.164	-0.763214	0.182636
Vogel et al. (1993)	Pta-4397	48.63	10.62	Germany	4342	19	4840	20	-24.3	756	409	-24.7009	0.08189	-0.465842	-0.016988	-0.40094	1188.73	122.164	-0.763214	0.182636
McCormac et al. (1994)		54.75	-6.3	Northern Ireland			4840	20	-25.73	948	67	-25.6157	0.14687	-0.0914804	0.0589	0.11429	1193.71	116.021	-0.397006	0.172864
Vogel et al. (1993)	Pta-4181	48.63	10.62	Germany	4350	17	4850	20	-24.9	756	409	-25.3009	0.08189	-0.465842	-0.016988	-0.40094	1188.73	122.164	-0.763214	0.182636
Vogel et al. (1993)	Pta-3861	49.83	10.93	Germany	4371	21	4850	20	-25.6	637	248	-26.2234	0.11248	-0.733771	-0.002108	-0.623399	1065.39	132.673	-0.834656	0.218079
Vogel et al. (1993)	Pta-4175	49.83	10.93	Germany	4377	19	4850	30	-25.7	637	248	-26.3234	0.11248	-0.733771	-0.002108	-0.623399	1065.39	132.673	-0.834656	0.218079
Vogel et al. (1993)	Pta-4130	49.83	10.93	Germany	4383	20	4850	30	-24.7	637	248	-25.3234	0.11248	-0.733771	-0.002108	-0.623399	1065.39	132.673	-0.834656	0.218079
Vogel et al. (1993)	Pta-4285	49.83	10.93	Germany	4389	16	4850	30	-25.1	637	248	-25.7234	0.11248	-0.733771	-0.002108	-0.623399	1065.39	132.673	-0.834656	0.218079
Vogel et al. (1993)	Pta-3867	49.83	10.93	Germany	4393	19	4850	30	-25.4	637	248	-26.0234	0.11248	-0.733771	-0.002108	-0.623399	1065.39	132.673	-0.834656	0.218079
Vogel et al. (1993)	Pta-4037	49.83	10.93	Germany	4381	19	4850	30	-25.5	637	248	-26.1234	0.11248	-0.733771	-0.002108	-0.623399	1065.39	132.673	-0.834656	0.218079
Vogel et al. (1993)	Pta-3885	49.9	10.9	Germany	4395	25	4850	30	-25	627	244	-25.6458	0.11324	-0.757816	-0.00124	-0.645816	1059.68	134.221	-0.849026	0.221434
Vogel et al. (1993)	Pta-4058	49.9	10.9	Germany	4376	20	4850	30	-24.9	627	244	-25.5458	0.11324	-0.757816	-0.00124	-0.645816	1059.68	134.221	-0.849026	0.221434
Vogel et al. (1993)	Pta-3888	49.9	10.9	Germany	4382	16	4850	30	-24.7	627	244	-25.3458	0.11324	-0.757816	-0.00124	-0.645816	1059.68	134.221	-0.849026	0.221434
Vogel et al. (1993)	Pta-4456	49.9	10.9	Germany	4394	17	4860	30	-24.7	627	244	-25.3458	0.11324	-0.757816	-0.00124	-0.645816	1059.68	134.221	-0.849026	0.221434
McCormac et al. (1994)		54.75	-6.3	Northern Ireland			4860	20	-25.55	948	67	-25.4357	0.14687	-0.0914804	0.0589	0.11429	1193.71	116.021	-0.397006	0.172864
McCormac et al. (1994)		54.75	-6.3	Northern Ireland			4880	20	-25.93	948	67	-25.8157	0.14687	-0.0914804	0.0589	0.11429	1193.71	116.021	-0.397006	0.172864
McCormac et al. (1994)		54.47	-5.72	Northern Ireland			4900	20	-25.01	1041	39	-24.7328	0.15219	0.0695848	0.055428	0.277203	1139.29	135.488	-0.150244	0.206398
Vogel et al. (1993)	Pta-4561	48.63	10.62	Germany	4358	18	4910	20	-25.4	756	409	-25.8009	0.08189	-0.465842	-0.016988	-0.40094	1188.73	122.164	-0.763214	0.182636
Vogel et al. (1993)	Pta-3878	49.83	10.93	Germany	4361	18	4910	20	-25.6	637	248	-26.2234	0.11248	-0.733771	-0.002108	-0.623399	1065.39	132.673	-0.834656	0.218079
Vogel et al. (1993)	Pta-3979	49.9	10.9	Germany	4423	24	4920	40	-25.1	627	244	-25.7458	0.11324	-0.757816	-0.00124	-0.645816	1059.68	134.221	-0.849026	0.221434
McCormac et al. (1994)		54.47	-5.72	Northern Ireland			4920	20	-25.13	1041	39	-24.8528	0.15219	0.0695848	0.055428	0.277203	1139.29	135.488	-0.150244	0.206398
Vogel et al. (1993)	Pta-4125	49.9	10.9	Germany	4417	20	4930	40	-24.5	627	244	-25.1458	0.11324	-0.757816	-0.00124	-0.645816	1059.68	134.221	-0.849026	0.221434
Vogel et al. (1993)	Pta-4069	49.9	10.9	Germany	4424	22	4930	40	-24.7	627	244	-25.3458	0.11324	-0.757816	-0.00124	-0.645816	1059.68	134.221	-0.849026	0.221434
Vogel et al. (1993)	Pta-3968	49.9	10.9	Germany	4414	19	4930	40	-24.7	627	244	-25.3458	0.11324	-0.757816	-0.00124	-0.645816	1059.68	134.221	-0.849026	0.221434
Vogel et al. (1993)	Pta-3901	49.9	10.9	Germany	4423	19	4940	40	-24.7	627	244	-25.3458	0.11324	-0.757816	-0.00124	-0.645816	1059.68	134.221	-0.849026	0.221434
McCormac et al. (1994)		54.47	-5.72	Northern Ireland			4940	20	-24.94	1041	39	-24.6628	0.15219	0.0695848	0.055428	0.277203	1139.29	135.488	-0.150244	0.206398
Vogel et al. (1993)	Pta-4089	49.9	10.9	Germany	4439	19	4950	20	-24.6	627	244	-25.2458	0.11324	-0.757816	-0.00124	-0.645816	1059.68	134.221	-0.849026	0.221434
Vogel et al. (1993)	Pta-4853	49.81	10.95	Germany	4425	15	4950	20	-25	637	253	-25.6246	0.11153	-0.733771	-0.002356	-0.624597	1066.79	132.097	-0.837061	0.216912
Vogel et al. (1993)	Pta-4483	49.9	10.9	Germany	4451	19	4960	30	-24.9	627	244	-25.5458	0.11324	-0.757816	-0.00124	-0.645816	1059.68	134.221	-0.849026	0.221434
Vogel et al. (1993)	Pta-4415	49.9	10.9	Germany	4451	16	4960	20	-25	627	244	-25.6458	0.11324	-0.757816	-0.00124	-0.645816	1059.68	134.221	-0.849026	0.221434
Vogel et al. (1993)	Pta-5147	49.81	10.95	Germany	4449	19	4960	20	-25	637	253	-25.6246	0.11153	-0.733771	-0.002356	-0.624597	1066.79	132.097	-0.837061	0.216912
McCormac et al. (1994)		54.47	-5.72	Northern Ireland			4960	20	-25.02	1041	39	-24.7428	0.15219	0.0695848	0.055428	0.277203	1139.29	135.488	-0.150244	0.206398
Vogel et al. (1993)	Pta-4073	49.9	10.9	Germany	4407	17	4980	20	-24.9	627	244	-25.5458	0.11324	-0.757816	-0.00124	-0.645816	1059.68	134.221	-0.849026	0.221434
McCormac et al. (1994)		54.47	-5.72	Northern Ireland			4980	20	-25.7	1041	39	-25.4228	0.15219	0.0695848	0.055428	0.277203	1139.29	135.488	-0.150244	0.206398
McCormac et al. (1994)		55.1	-6.53	Northern Ireland			5000	20	-26.1	1057	33	-25.7873	0.15333	0.0961643	0.06324	0.312734	1235.81	129.898	-0.27046	0.190747
McCormac et al. (1994)		55.1	-6.53	Northern Ireland			5020	20	-27.27	1057	33	-26.9573	0.15333	0.0961643	0.06324	0.312734	1235.81	129.898	-0.27046	0.190747
McCormac et al. (1994)		55.1	-6.53	Northern Ireland			5020	20	-26.15	1057	33	-25.8373	0.15333	0.0961643	0.06324	0.312734	1235.81	129.898	-0.27046	0.190747
McCormac et al. (1994)		51.9	-8.35	Ireland			5040	20	-25.99	1046	10	-25.7308	0.1577	0.0779248	0.02356	0.259185	1324.77	272.303	-0.39766	0.346121
Vogel et al. (1993)	Pta-4804	49.81	10.95	Germany	4534	20	5050	20	-24.9	637	253	-25.5246	0.11153	-0.733771	-0.002356	-0.624597	1066.79	132.097	-0.837061	0.216912
McCormac et al. (1994)		51.9	-8.35	Ireland			5060	20	-25.96	1046	10	-25.7008	0.1577	0.0779248	0.02356	0.259185	1324.77	272.303	-0.39766	0.346121
Vogel et al. (1993)	Pta-4891	49.83	10.93	Germany	4506	19	5070	25	-24.8	637	248	-25.4234	0.11248	-0.733771	-0.002108	-0.623399	1065.39	132.673	-0.834656	0.218079
Vogel et al. (1993)	Pta-4787	49.83	10.93	Germany	4505	20	5070	20	-25.7	637	248	-26.3234	0.11248	-0.733771	-0.002108	-0.623399	1065.39	132.673	-0.834656	0.218079
Vogel et al. (1993)	Pta-5152	49.81	10.95	Germany	4502	16	5080	20	-24.9	637	253	-25.5246	0.11153	-0.733771	-0.002356	-0.624597	1066.79	132.097	-0.837061	0.216912
Vogel et al. (1993)	Pta-4696	49.81	10.95	Germany	4501	19	5080	20	-25.1	637	253	-25.7246	0.11153	-0.733771	-0.002356	-0.624597	1066.79	132.097	-0.837061	0.216912
McCormac et al. (1994)		51.9	-8.35	Ireland			5080	20	-26.91	1046	10	-26.6508	0.1577	0.0779248	0.02356	0.259185	1324.77	272.303	-0.39766	0.346121
Vogel et al. (1993)	Pta-4119	49.9	10.9	Germany	4511	20	5090	30	-24.7	627	244	-25.3458	0.11324	-0.757816	-0.00124	-0.645816	1059.68	134.221	-0.849026	0.221434
Vogel et al. (1993)	Pta-4885	49.83	10.93	Germany	4496	16	5090	20	-25.1	637	248	-25.7234	0.11248	-0.733771	-0.002108	-0.623399	1065.39	132.673	-0.834656	0.218079
Vogel et al. (1993)	Pta-4680	49.83	10.93	Germany	4514	19	5090	30	-25.7	637	248	-26.3234	0.11248	-0.733771	-0.002108	-0.623399	1065.39	132.673	-0.834656	0.218079
Vogel et al. (1993)	Pta-4963	49.83	10.93	Germany	4511	17	5090	30	-26.1	637	248	-26.7234	0.11248	-0.733771	-0.002108	-0.623399	1065.39	132.673	-0.834656	0.218079
Vogel et al. (1993)	Pta-5125	49.81	10.95	Germany	4496	17	5090	20	-24.8	637	253	-25.4246	0.11153	-0.733771	-0.002356	-0.624597	1066.79	132.097	-0.837061	0.216912
Vogel et al. (1993)	Pta-4810	49.81	10.95	Germany	4498	17	5090	20	-24.9	637	253	-25.5246	0.11153	-0.733771	-0.002356	-0.624597	1066.79	132.097	-0.837061	0.216912
Vogel et al. (1993)	Pta-4781	49.81	10.95	Germany	4495	18	5090	20	-25.2	637	253	-25.8246	0.11153	-0.733771	-0.002356	-0.624597	1066.79	132.097	-0.837061	0.216912
Vogel et al. (1993)	Pta-4830	49.83	10.93	Germany	4521	18	5100	20	-25.5	637	248	-26.1234	0.11248	-0.733771	-0.002108	-0.623399	1065.39	132.673	-0.834656	0.218079
Vogel et al. (1993)	Pta-4929	49.83	10.93	Germany	4523	19	5100	20	-25.5	637	248	-26.1234	0.11248	-0.733771	-0.002108	-0.623399	1065.39	132.673	-0.834656	0.218079
McCormac et al. (1994)		51.9	-8.35	Ireland			5100	20	-25.58	1046	10	-25.3208	0.1577	0.0779248	0.02356	0.259185	1324.77	272.303	-0.39766	0.346121
Vogel et al. (1993)	Pta-4825	49.83	10.93	Germany	4528	18	5110	20	-25	637	248	-25.6234	0.11248	-0.733771	-0.002108	-0.623399	1065.39	132.673	-0.834656	0.218079
Vogel et al. (1993)	Pta-4934	49.83	10.93	Germany	4527	19	5110	20	-26.2	637	248	-26.8234	0.11248	-0.733771	-0.002108	-0.623399	1065.39	132.673	-0.834656	0.218079
Vogel et al. (1993)	Pta-4691	49.81	10.95	Germany	4528	20	5110	20	-25.1	637	253	-25.7246	0.11153	-0.733771	-0.002356	-0.624597	1066.79	132.097	-0.837061	0.216912
Vogel et al. (1993)	Pta-4702	49.81	10.95	Germany	4539	20	5120	20	-25.2	637	253	-25.8246	0.11153	-0.733771	-0.002356	-0.624597	1066.79	132.097	-0.837061	0.216912
McCormac et al. (1994)		51.9	-8.35	Ireland			5120	20	-25.96	1046	10	-25.7008	0.1577	0.0779248	0.02356	0.259185	1324.77	272.303	-0.39766	0.346121
Vogel et al. (1993)	Pta-4866	49.83	10.93	Germany	4476	18	5140	50	-25.5	637	248	-26.1234	0.11248	-0.733771	-0.002108	-0.623399	1065.39	132.673	-0.834656	0.218079
Vogel et al. (1993)	Pta-5130	49.81	10.95	Germany	4474	19	5140	50	-25.3	637	253	-25.9246	0.11153	-0.733771	-0.002356	-0.624597	1066.79	132.097	-0.837061	0.216912
Vogel et al. (1993)	Pta-4709	49.81	10.95	Germany	4471	20	5140	50	-25.7	637	253	-26.3246	0.11153	-0.733771	-0.002356	-0.624597	1066.79	132.097	-0.837061	0.216912
McCormac et al. (1994)		55.1	-6.53	Northern Ireland			5140	20	-25.79	1057	33	-25.4773	0.15333	0.0961643	0.06324	0.312734	1235.81	129.898	-0.27046	0.190747
McCormac et al. (1994)		55.1	-6.53	Northern Ireland			5160	20	-25.68	1057	33	-25.3673	0.15333	0.0961643	0.06324	0.312734	1235.81	129.898	-0.27046	0.190747
Vogel et al. (1993)	Pta-3904	49.9	10.9	Germany	4459	19	5170	20	-24.9	627	244	-25.5458	0.11324	-0.757816	-0.00124	-0.645816	1059.68	134.221	-0.849026	0.221434
Vogel et al. (1993)	Pta-3991	49.9	10.9	Germany	4480	19	5180	30	-24.1	627	244	-24.7458	0.11324	-0.757816	-0.00124	-0.645816	1059.68	134.221	-0.849026	0.221434
Vogel et al. (1993)	Pta-4836	49.83	10.93	Germany	4492	20	5180	30	-25.6	637	248	-26.2234	0.11248	-0.733771	-0.002108	-0.623399	1065.39	132.673	-0.834656	0.218079
Vogel et al. (1993)	Pta-4933	49.83	10.93	Germany	4494	19	5180	30	-26.6	637	248	-27.2234	0.11248	-0.733771	-0.002108	-0.623399	1065.39	132.673	-0.834656	0.218079
Vogel et al. (1993)	Pta-4820	49.83	10.93	Germany	4487	19	5180	30	-25.3	637	248	-25.9234	0.11248	-0.733771	-0.002108	-0.623399	1065.39	132.673	-0.834656	0.218079
Vogel et al. (1993)	Pta-4966	49.83	10.93	Germany	4481	11	5180	30	-26.7	637	248	-27.3234	0.11248	-0.733771	-0.002108	-0.623399	1065.39	132.673	-0.834656	0.218079
Vogel et al. (1993)	Pta-4859	49.81	10.95	Germany	4489	20	5180	30	-25	637	253	-25.6246	0.11153	-0.733771	-0.002356	-0.624597	1066.79	132.097	-0.837061	0.216912
Vogel et al. (1993)	Pta-5135	49.81	10.95	Germany	4479	17	5180	30	-25	637	253	-25.6246	0.11153	-0.733771	-0.002356	-0.624597	1066.79	132.097	-0.837061	0.216912
Vogel et al. (1993)	Pta-5142	49.81	10.95	Germany	4492	18	5180	30	-24.8	637	253	-25.4246	0.11153	-0.733771	-0.002356	-0.624597	1066.79	132.097	-0.837061	0.216912
Vogel et al. (1993)	Pta-4848	49.81	10.95	Germany	4482	15	5180	30	-24.7	637	253	-25.3246	0.11153	-0.733771	-0.002356	-0.624597	1066.79	132.097	-0.837061	0.216912
Vogel et al. (1993)	Pta-4774	49.81	10.95	Germany	4490	20	5180	30	-25.1	637	253	-25.7246	0.11153	-0.733771	-0.002356	-0.624597	1066.79	132.097	-0.837061	0.216912
Vogel et al. (1993)	Pta-4840	49.81	10.95	Germany	4490	19	5180	30	-25.1	637	253	-25.7246	0.11153	-0.733771	-0.002356	-0.624597	1066.79	132.097	-0.837061	0.216912
McCormac et al. (1994)		55.1	-6.53	Northern Ireland			5180	20	-25.13	1057	33	-24.8173	0.15333	0.0961643	0.06324	0.312734	1235.81	129.898	-0.27046	0.190747
Vogel et al. (1993)	Pta-4958	49.81	10.95	Germany	4467	14	5200	25	-25.1	637	253	-25.7246	0.11153	-0.733771	-0.002356	-0.624597	1066.79	132.097	-0.837061	0.216912
McCormac et al. (1994)		55.1	-6.53	Northern Ireland			5200	20	-25.23	1057	33	-24.9173	0.15333	0.0961643	0.06324	0.312734	1235.81	129.898	-0.27046	0.190747
McCormac et al. (1994)		55.1	-6.53	Northern Ireland			5220	20	-25.8	1057	33	-25.4873	0.15333	0.0961643	0.06324	0.312734	1235.81	129.898	-0.27046	0.190747
McCormac et al. (1994)		55.1	-6.53	Northern Ireland			5240	20	-26.37	1057	33	-26.0573	0.15333	0.0961643	0.06324	0.312734	1235.81	129.898	-0.27046	0.190747
McCormac et al. (1994)		55.1	-6.53	Northern Ireland			5260	20	-26	1057	33	-25.6873	0.15333	0.0961643	0.06324	0.312734	1235.81	129.898	-0.27046	0.190747
Vogel et al. (1993)	Pta-4870	49.83	10.93	Germany	4544	19	5270	20	-26.1	637	248	-26.7234	0.11248	-0.733771	-0.002108	-0.623399	1065.39	132.673	-0.834656	0.218079
Vogel et al. (1993)	Pta-4715	49.83	10.93	Germany	4551	21	5270	20	-25.9	637	248	-26.5234	0.11248	-0.733771	-0.002108	-0.623399	1065.39	132.673	-0.834656	0.218079
McCormac et al. (1994)		55.1	-6.53	Northern Ireland			5280	20	-25.2	1057	33	-24.8873	0.15333	0.0961643	0.06324	0.312734	1235.81	129.898	-0.27046	0.190747
Vogel et al. (1993)	Pta-4797	49.81	10.95	Germany	4591	19	5290	20	-24.6	637	253	-25.2246	0.11153	-0.733771	-0.002356	-0.624597	1066.79	132.097	-0.837061	0.216912
McCormac et al. (1994)		55.1	-6.53	Northern Ireland			5300	20	-25.33	1057	33	-25.0173	0.15333	0.0961643	0.06324	0.312734	1235.81	129.898	-0.27046	0.190747
McCormac et al. (1994)		54.48	-6.63	Northern Ireland			5320	20	-26.43	893	59	-26.4185	0.14839	-0.192483	0.055552	0.011459	1217.05	104.174	-0.533887	0.155751
McCormac et al. (1994)		54.48	-6.63	Northern Ireland			5340	20	-25.39	893	59	-25.3785	0.14839	-0.192483	0.055552	0.011459	1217.05	104.174	-0.533887	0.155751
McCormac et al. (1994)		54.48	-6.63	Northern Ireland			5360	20	-25.67	893	59	-25.6585	0.14839	-0.192483	0.055552	0.011459	1217.05	104.174	-0.533887	0.155751
McCormac et al. (1994)		54.48	-6.63	Northern Ireland			5380	20	-25.11	893	59	-25.0985	0.14839	-0.192483	0.055552	0.011459	1217.05	104.174	-0.533887	0.155751
McCormac et al. (1994)		54.48	-6.63	Northern Ireland			5400	20	-25.49	893	59	-25.4785	0.14839	-0.192483	0.055552	0.011459	1217.05	104.174	-0.533887	0.155751
Pearson et al. (2014)	AA99709	45.8	16	Balkans	4654	45	5420	50	-24	921	131	-24.0579	0.13471	-0.140495	-0.05208	-0.0578649	922.102	151.421	0.0127955	0.278799
McCormac et al. (1994)		54.48	-6.63	Northern Ireland			5420	20	-26.22	893	59	-26.2085	0.14839	-0.192483	0.055552	0.011459	1217.05	104.174	-0.533887	0.155751
McCormac et al. (1994)		54.48	-6.63	Northern Ireland			5440	20	-26.6	893	59	-26.5885	0.14839	-0.192483	0.055552	0.011459	1217.05	104.174	-0.533887	0.155751
McCormac et al. (1994)		54.75	-6.3	Northern Ireland			5460	20	-25.06	948	67	-24.9457	0.14687	-0.0914804	0.0589	0.11429	1193.71	116.021	-0.397006	0.172864
McCormac et al. (1994)		54.75	-6.3	Northern Ireland			5480	20	-25.48	948	67	-25.3657	0.14687	-0.0914804	0.0589	0.11429	1193.71	116.021	-0.397006	0.172864
McCormac et al. (1994)		54.75	-6.3	Northern Ireland			5500	20	-25.16	948	67	-25.0457	0.14687	-0.0914804	0.0589	0.11429	1193.71	116.021	-0.397006	0.172864
McCormac et al. (1994)		54.75	-6.3	Northern Ireland			5520	20	-25.58	948	67	-25.4657	0.14687	-0.0914804	0.0589	0.11429	1193.71	116.021	-0.397006	0.172864
McCormac et al. (1994)		54.75	-6.3	Northern Ireland			5540	20	-25.87	948	67	-25.7557	0.14687	-0.0914804	0.0589	0.11429	1193.71	116.021	-0.397006	0.172864
McCormac et al. (1994)		54.75	-6.3	Northern Ireland			5560	20	-25.93	948	67	-25.8157	0.14687	-0.0914804	0.0589	0.11429	1193.71	116.021	-0.397006	0.172864
McCormac et al. (1994)		54.75	-6.3	Northern Ireland			5580	20	-24.88	948	67	-24.7657	0.14687	-0.0914804	0.0589	0.11429	1193.71	116.021	-0.397006	0.172864
McCormac et al. (1994)		54.75	-6.3	Northern Ireland			5600	20	-24.84	948	67	-24.7257	0.14687	-0.0914804	0.0589	0.11429	1193.71	116.021	-0.397006	0.172864
McCormac et al. (1994)		54.47	-6.48	Northern Ireland			5620	20	-25	895	58	-24.9847	0.14858	-0.188729	0.055428	0.0152787	1201.98	104.103	-0.507721	0.156003
McCormac et al. (1994)		54.47	-6.48	Northern Ireland			5640	20	-26.15	895	58	-26.1347	0.14858	-0.188729	0.055428	0.0152787	1201.98	104.103	-0.507721	0.156003
McCormac et al. (1994)		54.47	-6.48	Northern Ireland			5660	20	-25.15	895	58	-25.1347	0.14858	-0.188729	0.055428	0.0152787	1201.98	104.103	-0.507721	0.156003
McCormac et al. (1994)		54.47	-6.48	Northern Ireland			5680	20	-25.48	895	58	-25.4647	0.14858	-0.188729	0.055428	0.0152787	1201.98	104.103	-0.507721	0.156003
McCormac et al. (1994)		54.47	-6.48	Northern Ireland			5700	20	-27.08	895	58	-27.0647	0.14858	-0.188729	0.055428	0.0152787	1201.98	104.103	-0.507721	0.156003
Van de Water, Leavitt & Betancourt (1994)		43.95	-113.43	USA			5720		-23.3	310	2347	-25.357	-0.28633	-1.69565	-0.07502	-2.057	837.974	216.916	-1.3628	0.423932
McCormac et al. (1994)		54.47	-6.48	Northern Ireland			5720	20	-26.39	895	58	-26.3747	0.14858	-0.188729	0.055428	0.0152787	1201.98	104.103	-0.507721	0.156003
McCormac et al. (1994)		54.47	-6.48	Northern Ireland			5740	20	-26.51	895	58	-26.4947	0.14858	-0.188729	0.055428	0.0152787	1201.98	104.103	-0.507721	0.156003
McCormac et al. (1994)		54.47	-6.48	Northern Ireland			5760	20	-26.6	895	58	-26.5847	0.14858	-0.188729	0.055428	0.0152787	1201.98	104.103	-0.507721	0.156003
McCormac et al. (1994)		54.47	-6.48	Northern Ireland			5780	20	-26.12	895	58	-26.1047	0.14858	-0.188729	0.055428	0.0152787	1201.98	104.103	-0.507721	0.156003
Håkansson (1983)	Lu-2054	55.58	13.11	Sweden	5080	60	5790	40	-24.3	622	25	-24.8459	0.15485	-0.769936	0.069192	-0.545894	784.989	113.462	-0.354926	0.22356
McCormac et al. (1994)		54.47	-6.48	Northern Ireland			5800	20	-25.23	895	58	-25.2147	0.14858	-0.188729	0.055428	0.0152787	1201.98	104.103	-0.507721	0.156003
McCormac et al. (1994)		54.47	-6.48	Northern Ireland			5820	20	-26.52	895	58	-26.5047	0.14858	-0.188729	0.055428	0.0152787	1201.98	104.103	-0.507721	0.156003
McCormac et al. (1994)		54.47	-6.48	Northern Ireland			5840	20	-26.57	895	58	-26.5547	0.14858	-0.188729	0.055428	0.0152787	1201.98	104.103	-0.507721	0.156003
McCormac et al. (1994)		54.47	-6.48	Northern Ireland			5860	20	-26.51	895	58	-26.4947	0.14858	-0.188729	0.055428	0.0152787	1201.98	104.103	-0.507721	0.156003
McCormac et al. (1994)		54.47	-6.48	Northern Ireland			5880	20	-26.61	895	58	-26.5947	0.14858	-0.188729	0.055428	0.0152787	1201.98	104.103	-0.507721	0.156003
McCormac et al. (1994)		54.47	-6.48	Northern Ireland			5900	20	-26.27	895	58	-26.2547	0.14858	-0.188729	0.055428	0.0152787	1201.98	104.103	-0.507721	0.156003
McCormac et al. (1994)		54.47	-6.48	Northern Ireland			5920	20	-25.2	895	58	-25.1847	0.14858	-0.188729	0.055428	0.0152787	1201.98	104.103	-0.507721	0.156003
McCormac et al. (1994)		55.1	-6.53	Northern Ireland			5940	20	-26.09	1057	33	-25.7773	0.15333	0.0961643	0.06324	0.312734	1235.81	129.898	-0.27046	0.190747
McCormac et al. (1994)		55.1	-6.53	Northern Ireland			5960	20	-26.47	1057	33	-26.1573	0.15333	0.0961643	0.06324	0.312734	1235.81	129.898	-0.27046	0.190747
McCormac et al. (1994)		55.1	-6.53	Northern Ireland			5980	20	-26.41	1057	33	-26.0973	0.15333	0.0961643	0.06324	0.312734	1235.81	129.898	-0.27046	0.190747
McCormac et al. (1994)		55.1	-6.53	Northern Ireland			6000	20	-26.33	1057	33	-26.0173	0.15333	0.0961643	0.06324	0.312734	1235.81	129.898	-0.27046	0.190747
McCormac et al. (1994)		55.1	-6.53	Northern Ireland			6040	20	-25.64	1057	33	-25.3273	0.15333	0.0961643	0.06324	0.312734	1235.81	129.898	-0.27046	0.190747
McCormac et al. (1994)		54.48	-6.63	Northern Ireland			6060	20	-23.79	893	59	-23.7785	0.14839	-0.192483	0.055552	0.011459	1217.05	104.174	-0.533887	0.155751
McCormac et al. (1994)		54.48	-6.63	Northern Ireland			6080	20	-23.8	893	59	-23.7885	0.14839	-0.192483	0.055552	0.011459	1217.05	104.174	-0.533887	0.155751
McCormac et al. (1994)		54.48	-6.63	Northern Ireland			6100	20	-24.05	893	59	-24.0385	0.14839	-0.192483	0.055552	0.011459	1217.05	104.174	-0.533887	0.155751
McCormac et al. (1994)		54.23	-7.28	Northern Ireland			6120	20	-26.47	1028	134	-26.2357	0.13414	0.0477544	0.052452	0.234346	1287.63	146.656	-0.39199	0.206797
McCormac et al. (1994)		54.23	-7.28	Northern Ireland			6140	20	-25.95	1028	134	-25.7157	0.13414	0.0477544	0.052452	0.234346	1287.63	146.656	-0.39199	0.206797
McCormac et al. (1994)		54.23	-7.28	Northern Ireland			6160	20	-25.9	1028	134	-25.6657	0.13414	0.0477544	0.052452	0.234346	1287.63	146.656	-0.39199	0.206797
McCormac et al. (1994)		54.23	-7.28	Northern Ireland			6180	20	-27.04	1028	134	-26.8057	0.13414	0.0477544	0.052452	0.234346	1287.63	146.656	-0.39199	0.206797
McCormac et al. (1994)		54.23	-7.28	Northern Ireland			6200	20	-27.38	1028	134	-27.1457	0.13414	0.0477544	0.052452	0.234346	1287.63	146.656	-0.39199	0.206797
McCormac et al. (1994)		54.23	-7.28	Northern Ireland			6220	20	-28.02	1028	134	-27.7857	0.13414	0.0477544	0.052452	0.234346	1287.63	146.656	-0.39199	0.206797
Krishnamurthy & Epstein (1990)	AHA127	58.6	-155.8	USA	5370	90	6230	90	-24.3	660	10	-24.7151	0.1577	-0.679428	0.10664	-0.415088	1002.04	145.45	-0.670308	0.260726
McCormac et al. (1994)		54.23	-7.28	Northern Ireland			6240	20	-27.74	1028	134	-27.5057	0.13414	0.0477544	0.052452	0.234346	1287.63	146.656	-0.39199	0.206797
McCormac et al. (1994)		54.23	-7.28	Northern Ireland			6260	20	-27.79	1028	134	-27.5557	0.13414	0.0477544	0.052452	0.234346	1287.63	146.656	-0.39199	0.206797
McCormac et al. (1994)		55.1	-6.53	Northern Ireland			6280	20	-25.58	1057	33	-25.2673	0.15333	0.0961643	0.06324	0.312734	1235.81	129.898	-0.27046	0.190747
Håkansson (1983)	Lu-1956	55.39	13.48	Sweden	5470	105	6290	110	-25	623	6	-25.5422	0.15846	-0.767507	0.066836	-0.542211	768.56	117.659	-0.317495	0.231135
McCormac et al. (1994)		55.1	-6.53	Northern Ireland			6300	20	-25.44	1057	33	-25.1273	0.15333	0.0961643	0.06324	0.312734	1235.81	129.898	-0.27046	0.190747
McCormac et al. (1994)		55.1	-6.53	Northern Ireland			6320	20	-25.91	1057	33	-25.5973	0.15333	0.0961643	0.06324	0.312734	1235.81	129.898	-0.27046	0.190747
McCormac et al. (1994)		55.1	-6.53	Northern Ireland			6340	20	-25.39	1057	33	-25.0773	0.15333	0.0961643	0.06324	0.312734	1235.81	129.898	-0.27046	0.190747
McCormac et al. (1994)		55.1	-6.53	Northern Ireland			6360	20	-25.59	1057	33	-25.2773	0.15333	0.0961643	0.06324	0.312734	1235.81	129.898	-0.27046	0.190747
McCormac et al. (1994)		55.1	-6.53	Northern Ireland			6380	20	-25.21	1057	33	-24.8973	0.15333	0.0961643	0.06324	0.312734	1235.81	129.898	-0.27046	0.190747
McCormac et al. (1994)		55.1	-6.53	Northern Ireland			6400	20	-24.89	1057	33	-24.5773	0.15333	0.0961643	0.06324	0.312734	1235.81	129.898	-0.27046	0.190747
McCormac et al. (1994)		55.1	-6.53	Northern Ireland			6420	20	-24.48	1057	33	-24.1673	0.15333	0.0961643	0.06324	0.312734	1235.81	129.898	-0.27046	0.190747
McCormac et al. (1994)		55.1	-6.53	Northern Ireland			6440	20	-24.86	1057	33	-24.5473	0.15333	0.0961643	0.06324	0.312734	1235.81	129.898	-0.27046	0.190747
McCormac et al. (1994)		55.1	-6.53	Northern Ireland			6460	20	-24	1057	33	-23.6873	0.15333	0.0961643	0.06324	0.312734	1235.81	129.898	-0.27046	0.190747
McCormac et al. (1994)		55.1	-6.53	Northern Ireland			6480	20	-24.21	1057	33	-23.8973	0.15333	0.0961643	0.06324	0.312734	1235.81	129.898	-0.27046	0.190747
McCormac et al. (1994)		55.1	-6.53	Northern Ireland			6500	20	-24.79	1057	33	-24.4773	0.15333	0.0961643	0.06324	0.312734	1235.81	129.898	-0.27046	0.190747
McCormac et al. (1994)		54.43	-6.68	Northern Ireland			6520	20	-25.78	885	62	-25.7848	0.14782	-0.207561	0.054932	-0.00480901	1221.56	104.654	-0.555605	0.156183
McCormac et al. (1994)		55.1	-6.53	Northern Ireland			6540	20	-25.95	1057	33	-25.6373	0.15333	0.0961643	0.06324	0.312734	1235.81	129.898	-0.27046	0.190747
McCormac et al. (1994)		55.1	-6.53	Northern Ireland			6560	20	-25.93	1057	33	-25.6173	0.15333	0.0961643	0.06324	0.312734	1235.81	129.898	-0.27046	0.190747
McCormac et al. (1994)		55.1	-6.53	Northern Ireland			6580	20	-25.58	1057	33	-25.2673	0.15333	0.0961643	0.06324	0.312734	1235.81	129.898	-0.27046	0.190747
McCormac et al. (1994)		55.1	-6.53	Northern Ireland			6600	20	-25.51	1057	33	-25.1973	0.15333	0.0961643	0.06324	0.312734	1235.81	129.898	-0.27046	0.190747
McCormac et al. (1994)		54.43	-6.68	Northern Ireland			6620	20	-25.82	885	62	-25.8248	0.14782	-0.207561	0.054932	-0.00480901	1221.56	104.654	-0.555605	0.156183
McCormac et al. (1994)		55.1	-6.53	Northern Ireland			6640	20	-25.61	1057	33	-25.2973	0.15333	0.0961643	0.06324	0.312734	1235.81	129.898	-0.27046	0.190747
McCormac et al. (1994)		55.1	-6.53	Northern Ireland			6660	20	-24.67	1057	33	-24.3573	0.15333	0.0961643	0.06324	0.312734	1235.81	129.898	-0.27046	0.190747
McCormac et al. (1994)		54.23	-7.28	Northern Ireland			6680	20	-24.65	1028	134	-24.4157	0.13414	0.0477544	0.052452	0.234346	1287.63	146.656	-0.39199	0.206797
McCormac et al. (1994)		54.23	-7.28	Northern Ireland			6700	20	-24.94	1028	134	-24.7057	0.13414	0.0477544	0.052452	0.234346	1287.63	146.656	-0.39199	0.206797
McCormac et al. (1994)		54.23	-7.28	Northern Ireland			6720	20	-25.42	1028	134	-25.1857	0.13414	0.0477544	0.052452	0.234346	1287.63	146.656	-0.39199	0.206797
McCormac et al. (1994)		54.23	-7.28	Northern Ireland			6740	20	-24.95	1028	134	-24.7157	0.13414	0.0477544	0.052452	0.234346	1287.63	146.656	-0.39199	0.206797
McCormac et al. (1994)		54.23	-7.28	Northern Ireland			6760	20	-24.18	1028	134	-23.9457	0.13414	0.0477544	0.052452	0.234346	1287.63	146.656	-0.39199	0.206797
McCormac et al. (1994)		54.23	-7.28	Northern Ireland			6780	20	-26.01	1028	134	-25.7757	0.13414	0.0477544	0.052452	0.234346	1287.63	146.656	-0.39199	0.206797
McCormac et al. (1994)		54.23	-7.28	Northern Ireland			6800	20	-26.01	1028	134	-25.7757	0.13414	0.0477544	0.052452	0.234346	1287.63	146.656	-0.39199	0.206797
McCormac et al. (1994)		54.23	-7.28	Northern Ireland			6820	20	-26.28	1028	134	-26.0457	0.13414	0.0477544	0.052452	0.234346	1287.63	146.656	-0.39199	0.206797
McCormac et al. (1994)		54.23	-7.28	Northern Ireland			6840	20	-26.32	1028	134	-26.0857	0.13414	0.0477544	0.052452	0.234346	1287.63	146.656	-0.39199	0.206797
McCormac et al. (1994)		55.1	-6.53	Northern Ireland			6860	21	-26.72	1057	33	-26.4073	0.15333	0.0961643	0.06324	0.312734	1235.81	129.898	-0.27046	0.190747
McCormac et al. (1994)		55.1	-6.53	Northern Ireland			6880	22	-26.68	1057	33	-26.3673	0.15333	0.0961643	0.06324	0.312734	1235.81	129.898	-0.27046	0.190747
Håkansson (1983)	Lu-1957	55.39	13.48	Sweden	6050	100	6900	120	-24.5	623	6	-25.0422	0.15846	-0.767507	0.066836	-0.542211	768.56	117.659	-0.317495	0.231135
McCormac et al. (1994)		55.1	-6.53	Northern Ireland			6900	23	-26.7	1057	33	-26.3873	0.15333	0.0961643	0.06324	0.312734	1235.81	129.898	-0.27046	0.190747
McCormac et al. (1994)		55.1	-6.53	Northern Ireland			6920	24	-26.73	1057	33	-26.4173	0.15333	0.0961643	0.06324	0.312734	1235.81	129.898	-0.27046	0.190747
McCormac et al. (1994)		55.1	-6.53	Northern Ireland			6940	25	-26.45	1057	33	-26.1373	0.15333	0.0961643	0.06324	0.312734	1235.81	129.898	-0.27046	0.190747
McCormac et al. (1994)		55.1	-6.53	Northern Ireland			6960	26	-26.66	1057	33	-26.3473	0.15333	0.0961643	0.06324	0.312734	1235.81	129.898	-0.27046	0.190747
McCormac et al. (1994)		55.1	-6.53	Northern Ireland			6980	27	-26.71	1057	33	-26.3973	0.15333	0.0961643	0.06324	0.312734	1235.81	129.898	-0.27046	0.190747
McCormac et al. (1994)		55.1	-6.53	Northern Ireland			7000	28	-26.78	1057	33	-26.4673	0.15333	0.0961643	0.06324	0.312734	1235.81	129.898	-0.27046	0.190747
McCormac et al. (1994)		55.1	-6.53	Northern Ireland			7020	29	-26.51	1057	33	-26.1973	0.15333	0.0961643	0.06324	0.312734	1235.81	129.898	-0.27046	0.190747
McCormac et al. (1994)		55.1	-6.53	Northern Ireland			7040	30	-27.38	1057	33	-27.0673	0.15333	0.0961643	0.06324	0.312734	1235.81	129.898	-0.27046	0.190747
McCormac et al. (1994)		55.1	-6.53	Northern Ireland			7060	31	-26.55	1057	33	-26.2373	0.15333	0.0961643	0.06324	0.312734	1235.81	129.898	-0.27046	0.190747
McCormac et al. (1994)		55.1	-6.53	Northern Ireland			7080	32	-26.16	1057	33	-25.8473	0.15333	0.0961643	0.06324	0.312734	1235.81	129.898	-0.27046	0.190747
McCormac et al. (1994)		55.1	-6.53	Northern Ireland			7100	33	-25.95	1057	33	-25.6373	0.15333	0.0961643	0.06324	0.312734	1235.81	129.898	-0.27046	0.190747
Krishnamurthy & Epstein (1990)	Acr10	70.2	-151	USA	6220	115	7120	140	-25	144	15	-27.0002	0.15675	-2.40745	0.25048	-2.00022	383.097	83.7048	-0.950271	0.285142
McCormac et al. (1994)		55.1	-6.53	Northern Ireland			7120	34	-27.03	1057	33	-26.7173	0.15333	0.0961643	0.06324	0.312734	1235.81	129.898	-0.27046	0.190747
McCormac et al. (1994)		55.1	-6.53	Northern Ireland			7140	35	-27	1057	33	-26.6873	0.15333	0.0961643	0.06324	0.312734	1235.81	129.898	-0.27046	0.190747
McCormac et al. (1994)		55.1	-6.53	Northern Ireland			7160	36	-26.37	1057	33	-26.0573	0.15333	0.0961643	0.06324	0.312734	1235.81	129.898	-0.27046	0.190747
Håkansson (1983)	Lu-1945	56.18	15.27	Sweden	6280	80	7230	80	-23.7	566	2	-24.3745	0.15922	-0.910355	0.076632	-0.674503	751.337	123.723	-0.422393	0.24734
Van de Water, Leavitt & Betancourt (1994)		39.5	-114.72	USA			7510		-24.4	291	2094	-26.535	-0.23826	-1.76656	-0.1302	-2.13502	656.172	265.786	-0.99969	0.65237
Van de Water, Leavitt & Betancourt (1994)		44.27	-113.75	USA			7510		-23.6	357	2743	-25.5619	-0.36157	-1.52931	-0.071052	-1.96193	891.22	241.324	-1.29457	0.449313
Pearson et al. (2014)	AA99706	45.8	16	Balkans	6980	50	7810	60	-25.5	921	131	-25.5579	0.13471	-0.140495	-0.05208	-0.0578649	922.102	151.421	0.0127955	0.278799
Håkansson (1983)	Lu-1995	55.39	13.48	Sweden	7000	70	7830	70	-23.9	623	6	-24.4422	0.15846	-0.767507	0.066836	-0.542211	768.56	117.659	-0.317495	0.231135
Håkansson (1983)	Lu-2000	55.47	12.93	Sweden	7070	70	7901	70	-25.2	581	1	-25.8446	0.15941	-0.871872	0.067828	-0.644634	782.766	109.872	-0.452877	0.216325
Pearson et al. (2014)	AA99705	45.8	16	Balkans	7118	51	7940	50	-26.4	921	131	-26.4579	0.13471	-0.140495	-0.05208	-0.0578649	922.102	151.421	0.0127955	0.278799
Håkansson (1983)	Lu-2067	55.43	12.97	Sweden	7330	70	8110	80	-26.2	577	9	-26.8568	0.15789	-0.88207	0.067332	-0.656848	780.044	110.104	-0.457384	0.216701
Håkansson (1983)	Lu-1999	55.47	12.93	Sweden	7380	70	8240	80	-25.2	581	1	-25.8446	0.15941	-0.871872	0.067828	-0.644634	782.766	109.872	-0.452877	0.216325
Van de Water, Leavitt & Betancourt (1994)		43.95	-113.43	USA			8420		-23.4	310	2347	-25.457	-0.28633	-1.69565	-0.07502	-2.057	837.974	216.916	-1.3628	0.423932
Krishnamurthy & Epstein (1990)	Acr15	58.6	-155.8	USA	8050	130	8920	200	-25.9	660	10	-26.3151	0.1577	-0.679428	0.10664	-0.415088	1002.04	145.45	-0.670308	0.260726
Van de Water, Leavitt & Betancourt (1994)		44.27	-113.75	USA			10010		-24.2	357	2743	-26.1619	-0.36157	-1.52931	-0.071052	-1.96193
Krishnamurthy & Epstein (1990)	W750	41.4	-97.3	USA	9000	250	10080	340	-24.9	704	429	-25.5076	0.07809	-0.579002	-0.10664	-0.607552
Krishnamurthy & Epstein (1990)	UGA452	37.9	-119.6	USA	9480	90	10690	110	-25.6	837	2621	-26.3887	-0.33839	-0.300224	-0.15004	-0.788654
Yapp & Epstein (1977)	UCLA-998	40.7	-123.9	USA	9500	120	10760	120	-23.7	1657	853	-22.9011	-0.00247	0.916661	-0.11532	0.798871
Krishnamurthy & Epstein (1990)	Ar20	70.8	-154.3	USA	9670	130	10880	130	-26.6	128	1	-28.6724	0.15941	-2.4897	0.25792	-2.07237
Krishnamurthy & Epstein (1990)	W965	46.8	-89.7	USA	9600		10910		-24.6	853	414	-24.8276	0.08094	-0.268908	-0.03968	-0.227648
Krishnamurthy & Epstein (1990)	USGS163	70.5	-150.4	USA	9600	85	10910	130	-25.6	156	1	-27.5341	0.15941	-2.34769	0.2542	-1.93408
Krishnamurthy & Epstein (1990)	Acr19	70	-151.6	USA	9570	90	11000	90	-25	141	11	-27.0171	0.15751	-2.42264	0.248	-2.01713
Krishnamurthy & Epstein (1990)	W325	40.3	-85.4	USA	9755	300	11170	470	-25.4	954	275	-25.4937	0.10735	-0.0807324	-0.12028	-0.0936624
Yapp & Epstein (1977)	W1360	47.46	-97.13	USA	9810	300	11250	500	-25.3	509	288	-26.2895	0.10488	-1.06293	-0.031496	-0.989549
Krishnamurthy & Epstein (1990)	W1361	47.5	-97.1	USA	9820	300	11260	500	-25.9	510	286	-26.8859	0.10526	-1.06017	-0.031	-0.985905
Krishnamurthy & Epstein (1990)	Acr21	70	-152.1	USA	9840	90	11270	100	-25.6	156	36	-27.5469	0.15276	-2.34769	0.248	-1.94693
Yapp & Epstein (1977)	W2300	39	-76.4	USA	9880	250	11450	380	-25.4	1080	1	-25.2432	0.15941	0.133828	-0.1364	0.156838
Yapp & Epstein (1977)	W1540	46.44	-89.9	USA	10000	250	11600	400	-24.7	875	467	-24.8998	0.07087	-0.226552	-0.044144	-0.199826
Van de Water, Leavitt & Betancourt (1994)		37.8	-109.6	USA			11660		-24.2	408	2239	-25.9789	-0.26581	-1.36178	-0.15128	-1.77887
Krishnamurthy & Epstein (1990)	W1005	47.8	-97.1	USA	10050	300	11670	470	-24.6	500	262	-25.6055	0.10982	-1.088	-0.02728	-1.00546
Krishnamurthy & Epstein (1990)	W4816	39.3	-111.6	USA	10120	120	11790	190	-23.2	296	1828	-25.2681	-0.18772	-1.74768	-0.13268	-2.06808
Krishnamurthy & Epstein (1990)	W1376	37.1	-122.3	USA	10200	300	11822	420	-24.5	722	1	-25.0397	0.15941	-0.539181	-0.15996	-0.539731
Van de Water, Leavitt & Betancourt (1994)		37.8	-109.6	USA			11850		-24.8	408	2239	-26.5789	-0.26581	-1.36178	-0.15128	-1.77887
Krishnamurthy & Epstein (1990)	Acr22	70	-152.1	USA	10220	150	11900	280	-23.6	156	36	-25.5469	0.15276	-2.34769	0.248	-1.94693
Krishnamurthy & Epstein (1990)	W1414	46.5	-89.9	USA	10230	500	11910	660	-24.1	872	424	-24.2966	0.07904	-0.232281	-0.0434	-0.196641
Van de Water, Leavitt & Betancourt (1994)		37.8	-109.6	USA			11930		-24.6	408	2239	-26.3789	-0.26581	-1.36178	-0.15128	-1.77887
Krishnamurthy & Epstein (1990)	Acr23	70.8	-154.3	USA	10310	150	12160	240	-25.2	128	1	-27.2724	0.15941	-2.4897	0.25792	-2.07237
Van de Water, Leavitt & Betancourt (1994)		37.43	-109.65	USA			12190		-23.4	225	1558	-25.7242	-0.13642	-2.03193	-0.155868	-2.32421
Krishnamurthy & Epstein (1990)	W3372	58.5	-137	USA	10640	350	12470	450	-26	1864	697	-24.7255	0.02717	1.14198	0.1054	1.27455
Krishnamurthy & Epstein (1990)	Acr24	70.6	-154.7	USA	10520	140	12510	140	-25.4	137	1	-27.4282	0.15941	-2.44306	0.25544	-2.02821
Krishnamurthy & Epstein (1990)	Acr25	70.4	-155	USA	10670	75	12640	75	-25	144	25	-26.9996	0.15485	-2.40745	0.25296	-1.99964
Krishnamurthy & Epstein (1990)	Acr28	70.6	-154.7	USA	10700	120	12640	120	-24.7	137	1	-26.7282	0.15941	-2.44306	0.25544	-2.02821
Krishnamurthy & Epstein (1990)	W1411	40.1	-74.7	USA	10770	300	12720	340	-25.7	1126	19	-25.4595	0.15599	0.207309	-0.12276	0.240539
Krishnamurthy & Epstein (1990)	Acr28	70.6	-154.7	USA	10980	80	12840	100	-25.8	137	1	-27.8282	0.15941	-2.44306	0.25544	-2.02821
Krishnamurthy & Epstein (1990)	W391	44.3	-90.8	USA	11130	600	13070	700	-24.8	821	264	-25.0932	0.10944	-0.331983	-0.07068	-0.293223
Yapp & Epstein (1977)	W1391	44.3	-90.8	USA	11130	600	13070	700	-24.8	821	264	-25.0932	0.10944	-0.331983	-0.07068	-0.293223
Krishnamurthy & Epstein (1990)	Acr29	66.2	-153.4	USA	11240	160	13110	170	-25.3	414	322	-26.3436	0.09842	-1.34286	0.20088	-1.04356
Krishnamurthy & Epstein (1990)	Acr31	70	-152.1	USA	11400	160	13250	145	-24.4	156	36	-26.3469	0.15276	-2.34769	0.248	-1.94693
Van de Water, Leavitt & Betancourt (1994)		37.8	-109.6	USA			13300		-24.6	408	2239	-26.3789	-0.26581	-1.36178	-0.15128	-1.77887
Krishnamurthy & Epstein (1990)	AHa049	68.2	-152.3	USA	11560	170	13400	170	-24.3	258	1199	-26.0378	-0.06821	-1.89532	0.22568	-1.73785
Krishnamurthy & Epstein (1990)	W1411	46.5	-93.7	USA	11560	300	13420	300	-23.6	719	396	-24.1048	0.08436	-0.545769	-0.0434	-0.504809
Krishnamurthy & Epstein (1990)	W4165	44.2	-88.2	USA	11560	300	13420	300	-22.6	771	247	-22.9935	0.11267	-0.434234	-0.07192	-0.393484
Yapp & Epstein (1977)	W1141	46.5	-93.7	USA	11560	400	13430	420	-23.6	719	396	-24.1048	0.08436	-0.545769	-0.0434	-0.504809
Krishnamurthy & Epstein (1990)	W940	48.8	-122.3	USA	11640	275	13480	290	-24.6	1294	453	-24.0845	0.07353	0.456892	-0.01488	0.515542
Krishnamurthy & Epstein (1990)	TCR-B	44.3	-87.5	USA	11800		13670		-24.5	763	176	-24.8956	0.12616	-0.451036	-0.07068	-0.395556
Krishnamurthy & Epstein (1990)	W498	32.4	-104.5	USA	11850		13730		-23.5	325	1219	-25.4315	-0.07201	-1.64121	-0.21824	-1.93146
Van de Water, Leavitt & Betancourt (1994)		37.32	-109.58	USA			14170		-21.9	216	1424	-24.2389	-0.11096	-2.07068	-0.157232	-2.33887
Krishnamurthy & Epstein (1990)	AHa24	68.2	-152.3	USA	12170	270	14200	450	-25	258	1199	-26.7378	-0.06821	-1.89532	0.22568	-1.73785
Krishnamurthy & Epstein (1990)	W161	41.9	-93.1	USA	12200	350	14290	550	-24.3	865	315	-24.5464	0.09975	-0.245706	-0.10044	-0.246396
Van de Water, Leavitt & Betancourt (1994)		36.25	-111.95	USA			14300		-23.4	228	1899	-25.7909	-0.20121	-2.01916	-0.1705	-2.39087
Krishnamurthy & Epstein (1990)	W499	32.4	-104.5	USA	12270		14310		-22.3	325	1219	-24.2315	-0.07201	-1.64121	-0.21824	-1.93146
Krishnamurthy & Epstein (1990)	W1824	41.2	-112	USA	12290	350	14380	560	-23	505	1317	-24.2738	-0.09063	-1.07404	-0.10912	-1.27379
Krishnamurthy & Epstein (1990)	W1756	43.7	-98.2	USA	12340	300	14500	500	-23	566	427	-23.91	0.07847	-0.910355	-0.07812	-0.910005
Krishnamurthy & Epstein (1990)	W58	41.4	-85.4	USA	12380	360	14550	570	-23.5	940	289	-23.6078	0.10469	-0.105892	-0.10664	-0.107842
Van de Water, Leavitt & Betancourt (1994)		38.73	-109.5	USA			14600		-21.3	252	1392	-23.4642	-0.10488	-1.91954	-0.139748	-2.16417
Van de Water, Leavitt & Betancourt (1994)		37.32	-109.58	USA			14810		-23.8	216	1424	-26.1389	-0.11096	-2.07068	-0.157232	-2.33887
Krishnamurthy & Epstein (1990)	W138,W140	39.6	-85.3	USA	12650	350	14870	600	-23	1063	334	-22.9268	0.09614	0.106051	-0.12896	0.0732309
Van de Water, Leavitt & Betancourt (1994)		37.32	-109.58	USA			14910		-24	216	1424	-26.3389	-0.11096	-2.07068	-0.157232	-2.33887
Yapp & Epstein (1977)	W1757	44	-98	USA	12680	300	14970	550	-23	554	396	-23.9317	0.08436	-0.941625	-0.0744	-0.931665
Van de Water, Leavitt & Betancourt (1994)		37.4	-109.63	USA			15340		-21.5	222	1461	-23.819	-0.11799	-2.04477	-0.15624	-2.319
Krishnamurthy & Epstein (1990)	W430	41.3	-82.8	USA	12920	400	15420	660	-25.3	892	221	-25.4846	0.11761	-0.194362	-0.10788	-0.184632
Van de Water, Leavitt & Betancourt (1994)		37.12	-116.07	USA			15480		-23.1	161	1285	-25.6675	-0.08455	-2.32325	-0.159712	-2.56751
Van de Water, Leavitt & Betancourt (1994)		37.98	-109.72	USA			15620		-22.9	306	2133	-25.0051	-0.24567	-1.71039	-0.149048	-2.10511
Van de Water, Leavitt & Betancourt (1994)		37.43	-109.65	USA			16210		-23.4	225	1558	-25.7242	-0.13642	-2.03193	-0.155868	-2.32421
Krishnamurthy & Epstein (1990)	ARC33	58.6	-155.7	USA	13500		16280		-25.5	688	243	-25.8949	0.11343	-0.615002	0.10664	-0.394932
van der Plicht, Imamura & Sakamoto (2012)		40.78	140.67	Japan	13250.9		16369	99.5825	-26.8015	1307	73	-26.295	0.14573	0.475094	-0.114328	0.506496
Van de Water, Leavitt & Betancourt (1994)		37.12	-116.07	USA			16750		-21.5	161	1285	-24.0675	-0.08455	-2.32325	-0.159712	-2.56751
Van de Water, Leavitt & Betancourt (1994)		37.12	-116.07	USA			17030		-23.3	161	1285	-25.8675	-0.08455	-2.32325	-0.159712	-2.56751
Van de Water, Leavitt & Betancourt (1994)		37.12	-116.07	USA			17250		-22.2	161	1285	-24.7675	-0.08455	-2.32325	-0.159712	-2.56751
Van de Water, Leavitt & Betancourt (1994)		37.12	-116.07	USA			17330		-22.3	161	1285	-24.8675	-0.08455	-2.32325	-0.159712	-2.56751
Krishnamurthy & Epstein (1990)	USGS32	37.4	-122.2	USA	14300	200	17400	270	-23.9	570	121	-24.8197	0.13661	-0.900028	-0.15624	-0.919658
Krishnamurthy & Epstein (1990)	W881	42.6	-95.7	USA	14300		17420		-22.9	734	349	-23.4115	0.09329	-0.513022	-0.09176	-0.511492
Van de Water, Leavitt & Betancourt (1994)		38.73	-109.5	USA			17506		-22.2	252	1392	-24.3642	-0.10488	-1.91954	-0.139748	-2.16417
Van de Water, Leavitt & Betancourt (1994)		38.12	-109.73	USA			17580		-20.8	252	1656	-23.0219	-0.15504	-1.91954	-0.147312	-2.22189
Krishnamurthy & Epstein (1990)	W512	42.1	-94.5	USA	14470	300	17600	380	-22.5	819	342	-22.8393	0.09462	-0.335984	-0.09796	-0.339324
Krishnamurthy & Epstein (1990)	W153	42.1	-93.5	USA	14700	400	17910	480	-23	846	305	-23.2789	0.10165	-0.282555	-0.09796	-0.278865
Krishnamurthy & Epstein (1990)	W1305	47.6	-122.3	USA	15100	600	18314	700	-24.7	986	61	-24.606	0.14801	-0.0242643	-0.02976	0.0939857
Van de Water, Leavitt & Betancourt (1994)		37.12	-116.07	USA			18650		-21.1	161	1285	-23.6675	-0.08455	-2.32325	-0.159712	-2.56751
Krishnamurthy & Epstein (1990)	AHA26	64.9	-157.7	USA	15455	130	18720	130	-24.6	338	38	-25.8579	0.15238	-1.59507	0.18476	-1.25793
Van de Water, Leavitt & Betancourt (1994)		38.73	-109.5	USA			19320		-22	252	1392	-24.1642	-0.10488	-1.91954	-0.139748	-2.16417
Van de Water, Leavitt & Betancourt (1994)		36.17	-111.92	USA			19900		-23.9	474	2061	-25.4655	-0.23199	-1.16204	-0.171492	-1.56553
Van de Water, Leavitt & Betancourt (1994)		37.12	-116.07	USA			20070		-21.7	161	1285	-24.2675	-0.08455	-2.32325	-0.159712	-2.56751	710.333	209.316	-1.71956	0.444054
Krishnamurthy & Epstein (1990)	W113, W126	41.7	-93.4	USA	16720	600	20220	750	-21.8	864	297	-22.0474	0.10317	-0.24763	-0.10292	-0.24738	692.427	204.341	0.397452	0.458076
Krishnamurthy & Epstein (1990)	W470	38.8	-90.4	USA	17800		21550		-21.8	956	134	-21.8819	0.13414	-0.0771612	-0.13888	-0.0819012	898.793	202.303	0.133963	0.400976
Van de Water, Leavitt & Betancourt (1994)		36.17	-111.92	USA			21740		-23.4	474	2061	-24.9655	-0.23199	-1.16204	-0.171492	-1.56553	813.175	222.751	-0.777622	0.433899
Krishnamurthy & Epstein (1990)	W4687	40.7	-111.9	USA	18000	180	21800	250	-21.6	412	1294	-23.1507	-0.08626	-1.34915	-0.11532	-1.55073	649.042	169.023	-0.615717	0.377662
Krishnamurthy & Epstein (1990)	W4327	39.8	-86.5	USA	18000		21800		-21.1	1046	283	-21.0427	0.10583	0.0779248	-0.12648	0.0572748	986.465	205.207	0.12671	0.367639
Krishnamurthy & Epstein (1990)	W91, W106, W124	39.4	-83	USA	18100		21880		-20.7	994	212	-20.7225	0.11932	-0.0103668	-0.13144	-0.0224868	1060.67	141.258	-0.1014	0.246643
Krishnamurthy & Epstein (1990)	III-1	40.7	-89.5	USA	18460		22340		-21.4	939	210	-21.5033	0.1197	-0.1077	-0.11532	-0.10332	834.051	272.944	0.256523	0.559808
Krishnamurthy & Epstein (1990)	W520	38.1	-85.9	USA	18530	500	22410	590	-20.8	1136	128	-20.5893	0.13528	0.222969	-0.14756	0.210689	1053.06	152.776	0.146554	0.268241
Krishnamurthy & Epstein (1990)	W4695	40.8	-111.9	USA	18800	180	22670	200	-20.2	571	1434	-21.3244	-0.11286	-0.897454	-0.11408	-1.12439	648.89	167.267	-0.164234	0.37376
Krishnamurthy & Epstein (1990)	W879	41.7	-95.8	USA	19050	300	22950	360	-22.5	785	405	-22.9254	0.08265	-0.40513	-0.10292	-0.4254	692.876	243.33	0.251136	0.511139
Van de Water, Leavitt & Betancourt (1994)		37.4	-109.63	USA			23110		-22.2	222	1461	-24.519	-0.11799	-2.04477	-0.15624	-2.319	677.339	127.148	-1.38827	0.303918
Van de Water, Leavitt & Betancourt (1994)		38.73	-109.5	USA			23510		-22.5	252	1392	-24.6642	-0.10488	-1.91954	-0.139748	-2.16417	642.824	102.487	-1.18755	0.255793
van der Plicht, Imamura & Sakamoto (2012)		35.22	138.62	Japan	19693		23526.2	67.7978	-21.8777	1899	97	-20.7419	0.14117	1.17793	-0.183272	1.13583	1779.39	189.427	0.133249	0.203198
Krishnamurthy & Epstein (1990)	W4445	41.3	-112.4	USA	19580	280	23580	350	-20.8	404	1330	-22.3755	-0.0931	-1.37447	-0.10788	-1.57545	600.161	101.961	-0.538384	0.255594
Krishnamurthy & Epstein (1990)	W4421	40.8	-111.9	USA	19700	200	23740	240	-20.5	571	1434	-21.6244	-0.11286	-0.897454	-0.11408	-1.12439	648.89	167.267	-0.164234	0.37376
Krishnamurthy & Epstein (1990)	W2908	40.8	-113.8	USA	19800	700	23840	850	-19.4	165	1282	-21.902	-0.08398	-2.30389	-0.11408	-2.50195	547.218	124.78	-1.32498	0.313453
Krishnamurthy & Epstein (1990)	W645	37.9	-87.3	USA	19940	300	23990	360	-21.1	1134	107	-20.8909	0.13927	0.219846	-0.15004	0.209076	1006.16	186.973	0.230633	0.341176
Krishnamurthy & Epstein (1990)	W877	38.1	-112.7	USA	20000		24170		-18.9	331	2011	-20.8898	-0.22249	-1.6198	-0.14756	-1.98985	748.707	177.018	-1.1115	0.373941
Krishnamurthy & Epstein (1990)	W1091	47.6	-122.3	USA	20350	600	24570	700	-21.6	986	61	-21.506	0.14801	-0.0242643	-0.02976	0.0939857	1263.36	307.143	-0.399338	0.451768
Krishnamurthy & Epstein (1990)	W876	41.2	-112.4	USA	20600	500	24830	580	-20.8	384	1265	-22.4289	-0.08075	-1.43906	-0.10912	-1.62893	599.974	101.819	-0.602499	0.255831
Krishnamurthy & Epstein (1990)	W3944	32.2	-82.9	USA	21000		25180		-21.2	1147	64	-21.0332	0.14744	0.24007	-0.22072	0.16679	1149.22	172.721	0.00895743	0.248671
Van de Water, Leavitt & Betancourt (1994)		37.98	-109.72	USA			25330		-22.2	306	2133	-24.3051	-0.24567	-1.71039	-0.149048	-2.10511	660.717	122.421	-1.01626	0.296237
Van de Water, Leavitt & Betancourt (1994)		37	-109.73	USA			26170		-22.2	211	1541	-24.5869	-0.13319	-2.0925	-0.1612	-2.38689	688.52	148.396	-1.4558	0.350668
Krishnamurthy & Epstein (1990)	W414(51)	41.4	-83.4	USA	22000	1000	26400	1000	-21.5	858	202	-21.7446	0.12122	-0.259212	-0.10664	-0.244632	1019.22	193.611	-0.267517	0.37453
Krishnamurthy & Epstein (1990)	W618	41.5	-96	USA	22200	1000	26560	1000	-24	766	303	-24.4481	0.10203	-0.444721	-0.1054	-0.448091	696.12	239.03	0.202018	0.49982
Krishnamurthy & Epstein (1990)	W1181	47.7	-122.4	USA	22400	800	26700	800	-24.4	953	60	-24.3628	0.1482	-0.0825202	-0.02852	0.0371598	1263.38	289.768	-0.461894	0.425613
Van de Water, Leavitt & Betancourt (1994)		36.17	-111.92	USA			27370		-22.6	474	2061	-24.1655	-0.23199	-1.16204	-0.171492	-1.56553	813.175	222.751	-0.777622	0.433899
Van de Water, Leavitt & Betancourt (1994)		37.98	-109.72	USA			28020		-21.8	306	2133	-23.9051	-0.24567	-1.71039	-0.149048	-2.10511	660.717	122.421	-1.01626	0.296237
Krishnamurthy & Epstein (1990)	AHA23	64.1	-145.1	USA	25300	950	29570	960	-22.5	318	335	-23.8957	0.09595	-1.66645	0.17484	-1.39566	403.779	241.444	-0.184365	0.738944
Krishnamurthy & Epstein (1990)	USGS117	47.8	-120.7	USA	25500	350	29690	480	-26.2	816	853	-26.5718	-0.00247	-0.342	-0.02728	-0.37175	966.443	161.042	-0.266473	0.303791
Krishnamurthy & Epstein (1990)	UA232	67.6	-139.8	USA	32000		36470		-25.1	233	323	-26.7816	0.09823	-1.99804	0.21824	-1.68157	214.449	45.9215	0.0871512	0.202267
Krishnamurthy & Epstein (1990)	W2653	46.23	-122.2	USA	36000	2000	40560	2000	-23.7	2900	1367	-21.8283	-0.10013	2.01863	-0.046748	1.87175	1307.05	395.799	1.60518	0.576357
